# Supplementary material for: Transcriptomic analysis of staphylococcal sRNAs: insights into species-specific adaption and the evolution of pathogenesis
Source: Microb Genom. 2016 Jul 26;2(7):e000065. doi: 10.1099/mgen.0.000065 (PMC5343137; doi:10.1099/mgen.0.000065)
Supplement: Supplementary file 2 [file mgen-02-65-s002.xlsx]

## Sheet: Table S1
Target	Probe Sequence (5' -> 3')
SCAs030	CTTATGATTGATGCGCCTC
SCAs038	GCTTCTACTTGGTTCGTTTCG
SCAs069	CGGTCTCTGAAAGCGTCG
SCAs074	GATGAATGGGGTACTCTGAGC
SERPs046	CAGACGTATCGTGCTTAGG
SERPs053	GAATTCGTCGTGTACTGTCATGC
SERPs075	CCGAAAGCCTGAATGCAAGTC
SERPs091	TTGCCCACTTTACCGGAAGA

## Sheet: Table S2
S. aureus	S. epiderdmidis	S. carnosus
SAUSA300s001	SERPs077	SCAs077
SAUSA300s002	SERPs076	SCAs003
SAUSA300s003	SERPs001	SCAs002
SAUSA300s004	SERPs107	46330-46427
SAUSA300s005	SERP_SeSRP1	SCAs004
SAUSA300s006	SERP_SetmRNA1	SCAs018
SAUSA300s007	SERPs018	SCAs019
	SERPs042	SCAs012
		SCAs057
SAUSA300s008	SERPs024	SCAs023
	SERPs007
SAUSA300s009	SERPs026	SCAs075
SAUSA300s010	SERPs086	802831-803001
SAUSA300s011	SERPs113	SCAs029
SAUSA300s012	SERPs003	N/A
SAUSA300s013	SERPs029	SCAs030
SAUSA300s014	SERP_SernpB1	SCAs032
SAUSA300s015	SERPs041	SCAs034
	SERPs031	SCAs043
SAUSA300s016	SERPs115	SCAs035
SAUSA300s017	SERPs036	SCAs073
SAUSA300s018	SERPs087	SCAs081
SAUSA300s019	SERPs111	N/A
SAUSA300s020	SERPs041	SCAs043
	SERPs031	SCAs034
SAUSA300s021	SERPs042	SCAs044
SAUSA300s022	SERPs045	1561399-1561519
SAUSA300s023	SERPs048	SCAs023
SAUSA300s024	SERPs080	SCAs084
SAUSA300s025	SERPs055	SCAs050
SAUSA300s026	SERPs033	SCAs036
SAUSA300s027	SERP2235	N/A
	SERPs065
	SERPs063
	SERPs022
	SERP2235
SAUSA300s028	SERPs065	N/A
	SERPs063
	SERPs022
SAUSA300s029	N/A	N/A
SAUSA300s030	N/A	N/A
SAUSA300s031	N/A	N/A
SAUSA300s032	N/A	N/A
SAUSA300s033	N/A	N/A
SAUSA300s034	N/A	N/A
SAUSA300s035	N/A	N/A
SAUSA300s036	N/A	N/A
SAUSA300s037	N/A	SCAs005
		SCAs006
		SCAs070
SAUSA300s038	N/A	SCAs070
		SCAs005
		SCAs006
SAUSA300s039	N/A	N/A
SAUSA300s040	N/A	1326396-1326450
SAUSA300s041	SERPs001	SCAs079
	SERPs117
SAUSA300s042	SERPs012	SCAs085
SAUSA300s043	SERPs116	SCAs083
SAUSA300s044	SERPs040	N/A
SAUSA300s045	SERPs112	N/A
SAUSA300s046	SERPs054	SCAs089
SAUSA300s047	SERPs010	N/A
SAUSA300s048	N/A	N/A
SAUSA300s049	SERPs047	N/A
SAUSA300s050	SERPs011	SCAs011
SAUSA300s051	SERPs082	SCAs088
SAUSA300s052	SERPs021	SCAs088
SAUSA300s053	N/A	N/A
SAUSA300s054	SERPs015	SCAs016
SAUSA300s055	SERPs067	N/A
	SERPs064
	SERPs066
	SERPs022
SAUSA300s056	N/A	N/A
SAUSA300s057	2243354-2243427	N/A
SAUSA300s058	N/A	N/A
SAUSA300s059	807948-808018	862611-862676
SAUSA300s060	865535-865623	935214-935306
SAUSA300s061	SERPs081	SCAs074
SAUSA300s062	N/A	N/A
SAUSA300s063	AS-hup	AS-hup
SAUSA300s064	N/A	N/A
SAUSA300s065	662109-662236	N/A
SAUSA300s066	N/A	N/A
SAUSA300s067	N/A	N/A
SAUSA300s068	N/A	616487-616544
		1402848-1402905
		1313671-1313728
SAUSA300s069	N/A	N/A
SAUSA300s070	N/A	1313680-1313725
		616488-616535
		1402849-1402896
SAUSA300s071	N/A	N/A
SAUSA300s072	SERPs091	629113-629285
SAUSA300s073	N/A	N/A
SAUSA300s074	N/A	N/A
SAUSA300s075	SERPs016	N/A
SAUSA300s076	N/A	N/A
SAUSA300s077	N/A	N/A
SAUSA300s078	N/A	N/A
SAUSA300s079	N/A	N/A
SAUSA300s080	N/A	N/A
SAUSA300s081	2553249-2553369	N/A
	2470888-2471003
SAUSA300s082	2470888-2471003	N/A
	2553249-2553369
SAUSA300s083	1843789-1843850	1727843-1727908
SAUSA300s084	N/A	N/A
SAUSA300s085	N/A	N/A
SAUSA300s086	N/A	N/A
SAUSA300s087	N/A	N/A
SAUSA300s088	rrfA	5s rRNA
SAUSA300s089	280012-280159	SCAs045
SAUSA300s090	N/A	N/A
SAUSA300s091	N/A	N/A
SAUSA300s092	N/A	N/A
SAUSA300s093	N/A	N/A
SAUSA300s094	N/A	N/A
SAUSA300s095	N/A	N/A
SAUSA300s096	N/A	N/A
SAUSA300s097	SERPs044	N/A
SAUSA300s098	N/A	N/A
SAUSA300s099	N/A	N/A
SAUSA300s100	N/A	N/A
SAUSA300s101	N/A	N/A
SAUSA300s102	N/A	N/A
SAUSA300s103	N/A	N/A
SAUSA300s104	N/A	N/A
SAUSA300s105	N/A	N/A
SAUSA300s106	N/A	N/A
SAUSA300s107	SERPs067	N/A
	SERPs064
	SERPs066
	SERPs022
SAUSA300s108	SERPs064	N/A
	SERPs067
	SERPs066
	SERPs022
SAUSA300s109	SERPs067	N/A
	SERPs064
	SERPs066
	SERPs022
SAUSA300s110	SERP2076	N/A
	SERPs065
	SERPs022
	SERPs063
SAUSA300s111	N/A	N/A
SAUSA300s112	SERP0908	N/A
SAUSA300s113	293028-293185	279251-279397
SAUSA300s114	N/A	N/A
SAUSA300s115	1781437-1781588	1655578-1655698
SAUSA300s116	SERPs108	N/A
SAUSA300s117	N/A	N/A
SAUSA300s118	1966418-1966486	N/A
	2110662-2110729
	2110721-2110788
	1966364-1966427
SAUSA300s119	SERPs089	1177689-1177807
SAUSA300s120	SERPs110	SCAs087
SAUSA300s121	AS-SERP1283	SCAs039
SAUSA300s122	SERPs084	1746560-1746659
SAUSA300s123	N/A	N/A
SAUSA300s124	N/A	N/A
SAUSA300s125	189571-189663	209017-209109
SAUSA300s126	N/A	N/A
SAUSA300s127	N/A	N/A
SAUSA300s128	SERPs109	468351-468405
SAUSA300s129	N/A	N/A
SAUSA300s130	SERPs085	SCAs082
SAUSA300s131	1764260-1764408	SCAs076
SAUSA300s132	SERPs006	SCAs080
SAUSA300s133	671622-671762	716707-716814
SAUSA300s134	SERPs118	N/A
SAUSA300s135	SERPs108	N/A
SAUSA300s136	SERPs108	N/A
SAUSA300s137	N/A	N/A
SAUSA300s138	N/A	N/A
SAUSA300s139	1248727-1248787	1269806-1269859
SAUSA300s140	N/A	N/A
SAUSA300s141	N/A	N/A
SAUSA300s142	SERPs090	AS-SCA_0198
SAUSA300s143	695714-695909	N/A
	526897-527093
	1142175-1142370
	2250781-2250940
	1878793-1878966
	904097-904207
SAUSA300s144	N/A	N/A
SAUSA300s145	N/A	SCAs071
SAUSA300s146	SERPs114	SCAs007
SAUSA300s147	SERPs034	SCAs037
SAUSA300s148	N/A	N/A
SAUSA300s149	N/A	N/A
SAUSA300s150	N/A	N/A
SAUSA300s151	N/A	N/A
SAUSA300s152	SERP1480	N/A
SAUSA300s153	SERPs083	SCAs078
SAUSA300s154	N/A	N/A
SAUSA300s155	2482548-2483113	N/A
	2500714-2501292
	2504946-2505492
	2499642-2500214
	2502070-2502645
	2481449-2481988
	2518815-2519359
	2506108-2506681
	2437264-2437835
SAUSA300s156	N/A	N/A
SAUSA300s157	N/A	N/A
SAUSA300s158	N/A	AS-SCA_2391
SAUSA300s159	72798-74051	N/A
SAUSA300s160	AS-SERP0318	AS-SCA_0311
SAUSA300s161	N/A	N/A
SAUSA300s162	2021335-2021581	1914637-1914877
	1450065-1450240	1449474-1449589
	82197-82315	1048394-1048491
	973856-973959	465894-465981
		2224152-2224239
SAUSA300s163	2306976-2307073	N/A
SAUSA300s164	AS-SERP2136	AS-sceB
	1904408-1905205	N/A
SAUSA300s165	38505-38610	19782-19880
SAUSA300s166	N/A	N/A
SAUSA300s167	N/A	N/A
SAUSA300s168	N/A	N/A
SAUSA300s169	N/A	N/A
SAUSA300s170	N/A	N/A
SAUSA300s171	N/A	N/A
SAUSA300s172	N/A	N/A
SAUSA300s173	AS-SERP0438	AS-SCA_0420
SAUSA300s174	AS-ebh	N/A
SAUSA300s175	AS-SERP1781	AS-SCA_1684
SAUSA300s176	AS- SERP0033-0037	AS-metE-metC
SAUSA300s177	N/A	N/A
SAUSA300s178	AS- SERP2203 - 2204	N/A
SAUSA300s179	AS-manA-2	AS-pmi
SAUSA300s180	N/A	AS-SCA_0776
SAUSA300s181	AS-trpE-D	AS-trp operon
SAUSA300s182	N/A	N/A
SAUSA300s183	AS-SERP2353	AS-SCA_2253
		AS-SCA_2255
SAUSA300s184	AS-SERP1953-1954	AS-SCA_1863-1864
SAUSA300s185	SERPs088	N/A
SAUSA300s186	N/A	N/A
SAUSA300s187	AS-SERP1064	N/A
SAUSA300s188	2158616-2158997	AS-ddh
	2114825-2115217
SAUSA300s189	N/A	AS-fadX-2408
SAUSA300s190	AS- SERP1384-1385	AS-SCA_1423-1424
SAUSA300s191	711139-712303	SCAs025
SAUSA300s192	2329384-2330440	N/A
SAUSA300s193	N/A	N/A
SAUSA300s194	N/A	AS-SCA_1829
SAUSA300s195	AS-SERP2141	2054108-2054839
SAUSA300s196	1821446-1821566	N/A
SAUSA300s197	472054-472194	N/A
SAUSA300s198	SERPs078	285761-286141
SAUSA300s199	N/A	N/A
SAUSA300s200	AS-SERP0475	N/A
SAUSA300s201	N/A	N/A
SAUSA300s202	AS-SERP0886 - 0887	N/A
SAUSA300s203	2580092-2580692	N/A
SAUSA300s204	N/A	N/A
SAUSA300s205	SERPs025	N/A
	SERPs092
	SERPs093
	SERPs094
	SERPs069
	SERPs095
	SERPs060
	SERPs013
	SERPs014
	SERPs096
	SERPs043
	SERPs057
	SERPs038
	SERPs097
	SERPs019
	SERPs100
	SERPs098
	SERPs103
	SERPs017
	SERPs101
	SERPs038
	SERPs106
	SERPs068
SAUSA300s206	SERPs025	N/A
	SERPs069
	SERPs013
	SERPs060
	SERPs043
	SERPs057
	SERPs038
	SERPs014
	SERPs019
	SERPs017
	SERPs092
	SERPs093
	SERPs094
	SERPs095
	SERPs096
	SERPs097
	SERPs098
	SERPs099
	SERPs100
	SERPs101
	SERPs102
	SERPs103
	SERPs104
	SERPs105
	SERPs106
SAUSA300s207	2584169-2584460	2535721-2536010
SAUSA300s208	N/A	N/A
SAUSA300s209	SERPs108	N/A
SAUSA300s210	SERPs002	N/A
SAUSA300s211	N/A	N/A
SAUSA300s212	N/A	N/A
SAUSA300s213	N/A	N/A
SAUSA300s214	N/A	N/A
SAUSA300s215	N/A	N/A
SAUSA300s216	N/A	N/A
SAUSA300s217	175037-176256	194523-195764
SAUSA300s218	194866-196622	214705-216455
SAUSA300s219	N/A	N/A
SAUSA300s220	320228-320317	N/A
SAUSA300s221	N/A	N/A
SAUSA300s222	N/A	N/A
SAUSA300s223	N/A	N/A
SAUSA300s224	SERP0404	N/A
SAUSA300s225	N/A	N/A
SAUSA300s226	N/A	N/A
SAUSA300s227	SERPs023	N/A
SAUSA300s228	N/A	619778-620596
SAUSA300s229	596758-596989	622607-622835
SAUSA300s230	N/A	N/A
SAUSA300s231	N/A	N/A
SAUSA300s232	655203-655423	N/A
SAUSA300s233	N/A	N/A
SAUSA300s234	N/A	N/A
SAUSA300s235	SERPs108	N/A
SAUSA300s236	1097889-1098037	1134999-1135131
SAUSA300s237	N/A	N/A
SAUSA300s238	SERP1214	N/A
SAUSA300s239	SERP1216	SCA_1263
SAUSA300s240	SERPs035	SCAs038
SAUSA300s241	N/A	N/A
SAUSA300s242	N/A	N/A
SAUSA300s243	1617553-1617676	N/A
SAUSA300s244	1610234-1610359	N/A
SAUSA300s245	N/A	1538303-1538303
SAUSA300s246	1774668-1774784	1648741-1648856
SAUSA300s247	N/A	N/A
SAUSA300s248	N/A	N/A
SAUSA300s249	N/A	N/A
SAUSA300s250	N/A	N/A
SAUSA300s251	1875481-1876567	N/A
SAUSA300s252	1928400-1929999	N/A
SAUSA300s253	1934047-1935252	1823008-1824201
SAUSA300s254	1965856-1966195	N/A
SAUSA300s255	N/A	N/A
SAUSA300s256	N/A	N/A
SAUSA300s257	2117957-2118147	N/A
SAUSA300s258	N/A	N/A
SAUSA300s259	N/A	N/A
SAUSA300s260	N/A	N/A
SAUSA300s261	N/A	N/A
SAUSA300s262	2274881-2276252	2094509-2095853
SAUSA300s263	N/A	2530579-2530811
SAUSA300s264	N/A	616495-616552
SAUSA300s265	N/A	N/A
SAUSA300s266	N/A	N/A
SAUSA300s267	N/A	N/A
SAUSA300s268	2278011-2278639	2096511-2097137
		2098167-2098727
SAUSA300s269	165200-165279	N/A
	268360-268439
	378566-378645
	527350-527429
	549771-549850
	559668-559747
	571117-571196
	694910-694989
	1008403-1008482
	1405524-1405603
	1767799-1767878
	1932399-1932478
SAUSA300s270	N/A	N/A
SAUSA300s271	SERPs108	N/A
SAUSA300s272	SERPs108	N/A
SAUSA300s273	N/A	N/A
SAUSA300s274	N/A	N/A
SAUSA300s275	N/A	N/A
SAUSA300s276	N/A	N/A
SAUSA300s277	77203-77284	83350-83426
SAUSA300s278	SERPs108	N/A
SAUSA300s279	SERPs079	N/A
SAUSA300s280	499991-500093	N/A
SAUSA300s281	N/A	N/A
SAUSA300s282	SERP0665	N/A
SAUSA300s283	N/A	N/A
SAUSA300s284	SERPs108	N/A
SAUSA300s285	N/A	N/A
SAUSA300s286	N/A	N/A
SAUSA300s287	N/A	N/A
SAUSA300s288	SERPs025	N/A
	SERPs069
	SERPs013
	SERPs060
	SERPs043
	SERPs057
	SERPs038
	SERPs014
	SERPs019
	SERPs017
	SERPs092
	SERPs093
	SERPs094
	SERPs095
	SERPs096
	SERPs097
	SERPs098
	SERPs099
	SERPs100
	SERPs101
	SERPs102
	SERPs103
	SERPs104
	SERPs105
	SERPs106
SAUSA300s289	SERPs030	SCAs031
SAUSA300s290	N/A	N/A
SAUSA300s291	N/A	N/A
SAUSA300s292	N/A	N/A
SAUSA300s293	N/A	N/A
SAUSA300s294	N/A	N/A
SAUSA300s295	SERPs050	SCAs086
SAUSA300s296	N/A	N/A
SAUSA300s297	N/A	N/A
SAUSA300s298	N/A	N/A
SAUSA300s299	N/A	N/A
SAUSA300s300	N/A	N/A
SAUSA300s301	N/A	N/A
SAUSA300s302	N/A	N/A
SAUSA300s303	N/A	N/A

## Sheet: Table S3
S. aureus USA 300 FPR_3757			S. epidermidis RP62a			S. carnosus TM300
< 5	5 ≤ x ≤ 50	> 50	< 5	5 ≤ x ≤ 50	> 50	< 5	5 ≤ x ≤ 50	> 50
SAUSA300s048	SAUSA300s001	SAUSA300s026	SERPs003	SERPs001	SERPs097	SCAs015	SCAs001	SCAs007
SAUSA300s052	SAUSA300s002	SAUSA300s037	SERPs012	SERPs002		SCAs016	SCAs002	SCAs025
SAUSA300s057	SAUSA300s003	SAUSA300s039	SERPs020	SERPs004		SCAs038	SCAs003	SCAs026
SAUSA300s067	SAUSA300s004	SAUSA300s090	SERPs044	SERPs005		SCAs039	SCAs004	SCAs052
SAUSA300s068	SAUSA300s005	SAUSA300s129	SERPs067	SERPs006		SCAs042	SCAs005	SCAs063
SAUSA300s069	SAUSA300s006	SAUSA300s135	SERPs074	SERPs007		SCAs051	SCAs006	SCAs072
SAUSA300s070	SAUSA300s007	SAUSA300s136		SERPs008		SCAs068	SCAs008
SAUSA300s071	SAUSA300s008	SAUSA300s140		SERPs009		SCAs079	SCAs009
SAUSA300s082	SAUSA300s009	SAUSA300s143		SERPs010		SCAs083	SCAs010
SAUSA300s088	SAUSA300s010	SAUSA300s145		SERPs011		SCAs086	SCAs011
SAUSA300s092	SAUSA300s011	SAUSA300s155		SERPs013		SCAs088	SCAs012
SAUSA300s095	SAUSA300s012	SAUSA300s158		SERPs014			SCAs013
SAUSA300s096	SAUSA300s013	SAUSA300s159		SERPs015			SCAs014
SAUSA300s097	SAUSA300s014	SAUSA300s164		SERPs016			SCAs017
SAUSA300s098	SAUSA300s015	SAUSA300s174		SERPs017			SCAs018
SAUSA300s099	SAUSA300s016	SAUSA300s175		SERPs018			SCAs019
SAUSA300s101	SAUSA300s017	SAUSA300s176		SERPs019			SCAs020
SAUSA300s102	SAUSA300s018	SAUSA300s177		SERPs021			SCAs021
SAUSA300s103	SAUSA300s019	SAUSA300s178		SERPs022			SCAs022
SAUSA300s105	SAUSA300s020	SAUSA300s179		SERPs023			SCAs023
SAUSA300s106	SAUSA300s021	SAUSA300s180		SERPs024			SCAs024
SAUSA300s107	SAUSA300s022	SAUSA300s181		SERPs025			SCAs027
SAUSA300s108	SAUSA300s023	SAUSA300s182		SERPs026			SCAs028
SAUSA300s111	SAUSA300s024	SAUSA300s183		SERPs027			SCAs029
SAUSA300s125	SAUSA300s025	SAUSA300s186		SERPs028			SCAs030
SAUSA300s127	SAUSA300s027	SAUSA300s187		SERPs029			SCAs031
SAUSA300s130	SAUSA300s028	SAUSA300s188		SERPs030			SCAs032
SAUSA300s138	SAUSA300s029	SAUSA300s189		SERPs031			SCAs033
SAUSA300s142	SAUSA300s030	SAUSA300s190		SERPs032			SCAs034
SAUSA300s170	SAUSA300s031	SAUSA300s191		SERPs033			SCAs035
SAUSA300s210	SAUSA300s032	SAUSA300s194		SERPs034			SCAs036
SAUSA300s276	SAUSA300s033	SAUSA300s195		SERPs035			SCAs037
SAUSA300s287	SAUSA300s034	SAUSA300s199		SERPs036			SCAs040
SAUSA300s290	SAUSA300s035	SAUSA300s200		SERPs037			SCAs041
SAUSA300s295	SAUSA300s036	SAUSA300s203		SERPs038			SCAs043
SAUSA300s212	SAUSA300s038	SAUSA300s272		SERPs039			SCAs044
SAUSA300s213	SAUSA300s040	SAUSA300s273		SERPs040			SCAs045
SAUSA300s215	SAUSA300s041	SAUSA300s281		SERPs041			SCAs046
SAUSA300s242	SAUSA300s042	SAUSA300s284		SERPs042			SCAs047
SAUSA300s262	SAUSA300s043	SAUSA300s285		SERPs043			SCAs048
SAUSA300s303	SAUSA300s044	SAUSA300s286		SERPs045			SCAs049
	SAUSA300s045	SAUSA300s239		SERPs046			SCAs050
	SAUSA300s046	SAUSA300s299		SERPs047			SCAs053
	SAUSA300s047	SAUSA300s301		SERPs048			SCAs054
	SAUSA300s049	SAUSA300s261		SERPs049			SCAs055
	SAUSA300s050	SAUSA300s257		SERPs050			SCAs056
	SAUSA300s051	SAUSA300s253		SERPs051			SCAs057
	SAUSA300s053	SAUSA300s252		SERPs052			SCAs058
	SAUSA300s054	SAUSA300s251		SERPs053			SCAs059
	SAUSA300s055	SAUSA300s231		SERPs054			SCAs060
	SAUSA300s056	SAUSA300s225		SERPs055			SCAs061
	SAUSA300s058	SAUSA300s224		SERPs056			SCAs062
	SAUSA300s059	SAUSA300s218		SERPs057			SCAs064
	SAUSA300s060			SERPs058			SCAs065
	SAUSA300s061			SERPs059			SCAs066
	SAUSA300s062			SERPs060			SCAs067
	SAUSA300s063			SERPs061			SCAs069
	SAUSA300s064			SERPs062			SCAs070
	SAUSA300s065			SERPs063			SCAs071
	SAUSA300s066			SERPs064			SCAs073
	SAUSA300s072			SERPs065			SCAs074
	SAUSA300s073			SERPs066			SCAs075
	SAUSA300s074			SERPs068			SCAs076
	SAUSA300s075			SERPs069			SCAs077
	SAUSA300s076			SERPs070			SCAs078
	SAUSA300s077			SERPs071			SCAs080
	SAUSA300s078			SERPs072			SCAs081
	SAUSA300s079			SERPs073			SCAs082
	SAUSA300s080			SERPs075			SCAs084
	SAUSA300s081			SERPs076			SCAs085
	SAUSA300s083			SERPs077			SCAs087
	SAUSA300s084			SERPs078			SCAs089
	SAUSA300s085			SERPs079
	SAUSA300s086			SERPs080
	SAUSA300s087			SERPs081
	SAUSA300s089			SERPs082
	SAUSA300s091			SERPs083
	SAUSA300s093			SERPs084
	SAUSA300s094			SERPs085
	SAUSA300s100			SERPs086
	SAUSA300s104			SERPs087
	SAUSA300s109			SERPs088
	SAUSA300s110			SERPs089
	SAUSA300s112			SERPs090
	SAUSA300s113			SERPs091
	SAUSA300s114			SERPs092
	SAUSA300s115			SERPs093
	SAUSA300s116			SERPs094
	SAUSA300s117			SERPs095
	SAUSA300s118			SERPs096
	SAUSA300s119			SERPs098
	SAUSA300s120			SERPs099
	SAUSA300s121			SERPs100
	SAUSA300s122			SERPs101
	SAUSA300s123			SERPs102
	SAUSA300s124			SERPs103
	SAUSA300s126			SERPs104
	SAUSA300s128			SERPs105
	SAUSA300s131			SERPs106
	SAUSA300s132			SERPs107
	SAUSA300s133			SERPs108
	SAUSA300s134			SERPs109
	SAUSA300s137			SERPs110
	SAUSA300s139			SERPs111
	SAUSA300s141			SERPs112
	SAUSA300s144			SERPs113
	SAUSA300s146			SERPs114
	SAUSA300s147			SERPs115
	SAUSA300s148			SERPs116
	SAUSA300s149			SERPs117
	SAUSA300s150			SERPs118
	SAUSA300s151
	SAUSA300s152
	SAUSA300s153
	SAUSA300s154
	SAUSA300s156
	SAUSA300s157
	SAUSA300s160
	SAUSA300s161
	SAUSA300s162
	SAUSA300s163
	SAUSA300s165
	SAUSA300s166
	SAUSA300s167
	SAUSA300s168
	SAUSA300s169
	SAUSA300s171
	SAUSA300s172
	SAUSA300s173
	SAUSA300s184
	SAUSA300s185
	SAUSA300s192
	SAUSA300s193
	SAUSA300s196
	SAUSA300s197
	SAUSA300s198
	SAUSA300s201
	SAUSA300s202
	SAUSA300s204
	SAUSA300s205
	SAUSA300s206
	SAUSA300s265
	SAUSA300s266
	SAUSA300s268
	SAUSA300s269
	SAUSA300s270
	SAUSA300s271
	SAUSA300s274
	SAUSA300s275
	SAUSA300s277
	SAUSA300s278
	SAUSA300s226
	SAUSA300s279
	SAUSA300s280
	SAUSA300s282
	SAUSA300s283
	SAUSA300s288
	SAUSA300s289
	SAUSA300s291
	SAUSA300s292
	SAUSA300s240
	SAUSA300s293
	SAUSA300s294
	SAUSA300s296
	SAUSA300s297
	SAUSA300s298
	SAUSA300s300
	SAUSA300s302
	SAUSA300s207
	SAUSA300s208
	SAUSA300s209
	SAUSA300s211
	SAUSA300s214
	SAUSA300s217
	SAUSA300s218
	SAUSA300s219
	SAUSA300s220
	SAUSA300s221
	SAUSA300s222
	SAUSA300s223
	SAUSA300s227
	SAUSA300s228
	SAUSA300s229
	SAUSA300s230
	SAUSA300s232
	SAUSA300s233
	SAUSA300s234
	SAUSA300s235
	SAUSA300s236
	SAUSA300s237
	SAUSA300s238
	SAUSA300s241
	SAUSA300s243
	SAUSA300s244
	SAUSA300s245
	SAUSA300s246
	SAUSA300s247
	SAUSA300s248
	SAUSA300s249
	SAUSA300s250
	SAUSA300s254
	SAUSA300s255
	SAUSA300s256
	SAUSA300s258
	SAUSA300s259
	SAUSA300s260
	SAUSA300s263
	SAUSA300s264
	SAUSA300s267

## Sheet: Table S4
	S. aureus	S. epidermidis	S. carnosus
5+ AA ORFs	3122	388	337
50+ AA ORFs	138	1	7

## Sheet: Table S5
Query	Lowest E-value	Accession
SAUSA300s027 ORF	7.4e-15	SERPs065_ORF
		SERPs063_ORF
		SERPs022_ORF
SAUSA300s028 ORF	6.59e-12	SERPs063_ORF
		SERPs065_ORF
		SERPs022_ORF
SAUSA300s061 ORF	4.71e-11	SERPs081_ORF
SAUSA300s018 ORF	2.66e-10	SERPs087_ORF

## Sheet: Table S6
Query	Lowest E-value	Accession
SAUSA300s005 ORF	2.31e-16	SCAs004_ORF
SAUSA300s061 ORF	1.85e-10	SCAs074_ORF

## Sheet: Table S7
Unique S. aureus sRNAs	Sequence
SAUSA300s029	GTAAAAATAAGACGACATGCGCGAACATGTCGTCTAAGCAAGCCAAACGCTGGCTTCTAAAATATTTTTTTAACCATTCCAACTTGCCAAAGTTAATGCGGAATGGTTTT
SAUSA300s030	AATATTTATATTATAATATAAATAAGTCAACGACCATGCGTGGACAGTAAAACGAAGTACATGCGAATGTAGTAGCCGTTTACTATGAGACTAGGCATTATAATTGAATATCATAGTATAAATTGCCATGAGAGTAGAAGCTTCAGTTTATGAAGACTTCGAAATCATGGTTTTTTATT
SAUSA300s031	GGGCGTTTTCAAGGAGCGCCTTTCATTTTTTATGTATTGCTCCCCTTCGGGCTAGTATATTAAATTTATTTTTGCGCTTTCCAAATCAATGTATATGTGTTATATTGTTTATGGGAAGTAGGTAAGCATTTCGGTGCTTACCTTTTTTTGTT
SAUSA300s032	GTGTTACACATGCATCAACTATTTACATCTATCCTTGTTCACCCAAGCATGTCACTGGGTGTTTTTTCTTATGATAGAGAGCATAGTTTTCATACTACTCCCTCGTAGTATATATGACTTTAGCATTCCCGTATAATAGTTTACGGGGTGCTTTTTATGTTATAAT
SAUSA300s033	ATATATAGAAAAAGGGCAACATGCGCAAACATGTTACCCTAATGAGCCCGTTAAAAAGACGGTGGCTATTTTAGATTAAAGATTAAATTAATAACCATTTAACCATCGAAACCAGCCAAAGTTAGCGATGGTTATTTTTTAT
SAUSA300s034	GTAGTAAGTAGAAGCAAAAGATGAAAATCATTAACTCTTGAAACACAAAAAGGGCAACACTCGGAAACATGTTACCCTAATGAGCCCGTTAAAAAGACGGTGACCTTATATTTTATTTAAAAATAGCCTTCAAAAATGCCGGTCAAAGCGAATAGAAGGTTATTT
SAUSA300s035	GTAAAAAGACGACATGCAGGAACATGTCGCCTAATGAGCCCGTTAAAAAGACGGTGACTAAATGAGATTTTCTTTAACCATCATTCTATGTCAAAGTTTTGAAATGATGGTTATTT
SAUSA300s036	TAAATAGACGATATGCAGGAACATGTCGCCTATTGAGCCCGTTAAAAAGACGGTGACTAAATGAGATTTTCTTTAACCATCATTCGTTGTCAAAGTTTGGAAATGATGGTTGTTT
SAUSA300s039	GTTGAATTGATGGTGGCTATCTGAGTAAAGGGGGGTGGTGCCTATGGCATTACTTAACACTTTTGAAAGGAAAAGCCTATTGTGATATCTATTGCAAACGCATTACATTTAATGTTAAGTTTCGGTATGTTTATCGTCACTTTCATTGGTATAGTAGTAGCAATAATAAATTTAAGCAATAAAAAATAACCATCATTTCAAAACTTTGACATAGAATGATGGTTAAAGAAAATCTCATTTA
SAUSA300s048	ATTATTAGTGTTAATTGTAGCGCATCCCAATTAAATATTGCAACCTATTTTATTA
SAUSA300s053	CCCCGACGGCATGTGCGTGAAGAGATGAAAGATACTGCTTCTACCCTTGCAAATATATCATCTCTATGTCTCGGGGCAGATCATAATTCCCTGTTATGAAGTATCCTTATTTGCCCGACTTAGGGTGACTCAATGAATTTACTCCTTACAATAAAGACATATAGCGGTGTCAATATTGTAGGGAGTATTGTTTT
SAUSA300s056	TTGAAAACGCATACTTCACCATGCTAAAATAGGAGTCGCAAACAAATAAGATTCAATAAGATGTGATGGTAAGCTAGATAAACTAACGTATCAGTTTTATATACTACTTAGTCAATTGCTTCTTTTACATTAATTACATACACCAACGTGTTACTAAGTAAGATTAGGCATGAGTTAAATTAAGCTGTGATGGTTACCAACACAGTCTA
SAUSA300s058	TGTAGATGTTCTTTAGACATTAAAAGCTTCTAACATGATACGGAATATGAGGTTCCTGTATCACATTAGAAGCTTTTTTGTTGCGGTGCTTATATTAATAATGGCATGAATGAACGCATGCTGTCTTAGCTCCAAGAATCATATAAGCTATTAAACTTCCGTTCTTTGAATATTTTTTAATTTCTTACTAATATCATCCAGTTCATTCTTCGCC
SAUSA300s062	GTCGAAAATTTCAGTCGCTGTGCCTTCTTTATAGACAGTCCCTTTATTCATAACGATAACATGAT
SAUSA300s064	ATACATGTTTTACTTACGGGTGCTGGTGTCGCAAAGAAAATTACATCACAGTCATTATTGTCCACTGTAAGTGCTTCGAAATGTTGCATAATATGTTGTAAATGTGGAAATGTTAATTTCAACGGTTCATCTACTTTTGAATGTGAGTAGATGTGTGCAATCGTTACATGAGGATGTGTTTGTAACAATCGAATTAATTCAATTGCGCCATAACCG
SAUSA300s066	ACAAATTCCCGGTAACCATTCCGGCTTCATTCTCTTGAAGAATGACATATTCTCAGCGTTTTAGCTGAAGGTCAGATGATACGTCATCTGGCCTCTTT
SAUSA300s067	GCGTATACAAGGATAAAGCTTATAACAGTAGTAATTGTTGCTATCAAACGAACAACATATATTCTATTTTCAGATAGCAA
SAUSA300s069	TTATCTTAATTAATTAGTTGGTTAGGCCAATAAAAATTATAAAGATATTTGCGCTTTTT
SAUSA300s071	GAGGAAAGAGACTTATAGGTCTCGCGAGTTATTTTAATTCGTATGCAAGAAAAAGAAGAGCTATGCATTTTATTTAAAATGCGTAGTTCTTTTTTT
SAUSA300s073	ACATGGAGTCACATCATCTCATGTTAGCGCTCTGATTGCAGGGCGCTATTTTT
SAUSA300s074	ATAGAGAAAAGAAGTTATCGCAATCGCAATAACTGACACAAATAAGTCACCCAATCTATTTAAGTTTGTGTTCTCTATAATAATATTGAAGGTTAGAGTCTCAATATTAATTGCGTTGGACAAAATACTCTAAGACATATTTACATCCTAACATTTCAATAGCAAGAGAATTTTAAGTATTCAAAGCTAAACATATGCTTTAAGTCCCCTCTTTCCCCCATTGCGATAATCATTGCAGTGGGGGTTTAT
SAUSA300s076	TGAATGGGTATATAGTTCGTAAGATATAGAGAAATGAGGTATGTAACGATGCGCCAATTCATTAAAAGAACTGTTAAAACAATCCTTGTCGGTTATGTAATTAAATTTATTCGAAATAAACTTTCAGGTAAATCATCACATCCGACAGATAATAAACATAATTAAAAATACAGCGCCACTCTTATATGATTTACGAGTAGCGCTGTATT
SAUSA300s077	TAAGCATATTAAAATGGCGTGAGATATCGACAATTGAGCTGCGCCGATTTTATATTTATAGTTTAATTACTGATTAAAGTGGCTGTTATGTTGTCTTCTTGATGACATGTCAGTCACTTTTATTGGGTTTTA
SAUSA300s078	TTCTTATTGCCAATGATTACTACCCCTAGTCGGCGGCAATTGAAGTGTGATTGATGTAACTTGCCCTCGTTGGTGAGCAATTGAGGGCAGACCCCTTTAATTAAGTAAACCCTAACTCCCCACAAATCTGGAACGATACTAAAAGCCACGTCCTATATTGGATGTGGCTTTAGTCATACTTATATTATTTT
SAUSA300s079	GAATTAGATATCACTTGCGTGTTACTGGTAATGCAGGCATGAGCAAACAACCGCACTATGAGAATAGTCTTGTTTGTTCATGCCTGCTTTTTT
SAUSA300s080	TCACCTAAGAATTGCAAATCCAGAAGTCATTTAAGTTTTACCTTTCATTCATACATCCTTTAATATTAATTACGACTTCTTTTATATAGATGCTAAGTAGAGAGATTGTTGTGCAATGTTTGCACGG
SAUSA300s084	CAAAAAACAATACATAGCCATTTTGAACTAACTTGCTAATCTTTTATTGATATTCAACTATGTTATAAAAAAAGCAAATTGACCAAAATGGAAGTTTGAATCAAAAAACATTAAATGTACCCATGACTTAAATTTTATCGCCATTATTTAAGTTTGGACATACACTTTTGTCATCAAACGCTGAAAATTAGTACGATTGAAATCACTTCTTGTTATAAAAATTCTTAGTAGCCCTGTTACAAAATATTCGCTACAAATTATTCAAATCAACAACAATAACCATCAACTAAGAAATTTTAAACAATCTACTAAAAAATAAAGCGTTTAAAAGTTCTGTTTAGAAAACATCAAGATAAGTATAAACATCTAGAAAAGTGAACATCTAAGAAAATCCATCTA…
SAUSA300s085	AACACATAAAATGGGTAACTAACATCACGAAATCATTGTATTTGTTGTTACACTGATGAAGCGATGTCACAAAGAAATGTCGTTATCAAACGAAGCCCGAAAT
SAUSA300s086	GTGCAACTTTATCACTGTATGGTCTGAAATAAATTGCGCGACTTCTGATGTGTTATGTTAGATGACTTTGTCATACTAACTATATTGTGCTAAGTTAGGGCTCGGCACCATATCAAGTTTTAGGTGCTTTGCCATGATTTAAGAGTCACCCCCATACTTTGGGCATTTTAACGCCAGAATAAATCCCCCGCC
SAUSA300s087	TTATGTTATAAGTTTAAAACGAATAACACGTTAGGTCTCGTCTAGGCAAAGCATATTTATGAAGATGAATTGAACAGACAGAAGTAACATTTTATATACATATGTGCATGGGAGCACGCTTAAAGAGAACACTGCAACAAGGTATATCAACGTACCGTGATGCAGTGTCTAGTTAAACTGAAACCTGCAATAGTAAATTTTCTGC
SAUSA300s090	TTGAATGGTGAGCTTATTGGGATAAATAATATAAATAATTACTTAAAAGTGAATGCAATAGTTGTTTATGTTTTGAACAAGCGAGGTGGCTATTGTGAAAAGGAAATCGAATGTATTAACAATCATAAAAATTGTAACGGATATAGTGGCAACCGTGTTAATCATACGTGCTTTATTAAACAGTCGTAAAGATGCTAAATAAATTGGAAGTTACTTAAAATAAAAAAGCACGCCAATACGTTAGCATTGTTTTCTAACGTTTGG
SAUSA300s091	ATAAAAATCTTTATTAATTATTTTATTGGTATATTAGCCTTGGCGTTTGCTGCTTATATATTATTTAAATAAAGTTTAGAGTGAAACGTGTTTATGAACTAGACGTTCTAGTATAGTTACTATAGCTTTAGTCAGAAGGTATCATTGATAAGATCATATTAAATCAAAGAGGCATTGATATACACTAAAAAGAGGCAAGATTACCTGCCTCTTTTT
SAUSA300s092	TAATAATTTTATATAATATATAGAGCTTCAGTATACCTTTTGAGTA
SAUSA300s093	ATTTATTGCACGAAATTAGCATCGAATAAGGGAAAATAAGTGTTAAGTTTTAAATGATAAAAAAGATTGGAATGGATCGTCTTGAAATGCTCCCTTC
SAUSA300s094	AGGGAAAGTCCCTCCTGACTGATTAACGCTCGAATGTCCATTCAATCTTTATAAAGTAGAGATTTATTAAGATTAACAATTTGGTACATTTGAGCTTTTTT
SAUSA300s095	CATTCGCTCATTTATTTTTGTTTAACATGTGCGTTTTAATTCAATTATTGAATATCGTCCCACCAAT
SAUSA300s096	AAGTTAAAAGTAATTTGACTTCTATAGATATAAATAAACCCTCGAT
SAUSA300s098	TGAATTAATTTTGTTAATCGTTTGTCACTGTTACTTGTTGACGCAAGTAGCAGTTTTTT
SAUSA300s099	AGACACAGCAATGTGTTCAAATTTTCATCTATTCATAAGCTAGCCTTCGGGCTAGTTTTT
SAUSA300s100	AGACACAGCAATGTGTTCAAATTTTCATCTATTCGTAAGTTAGCCTTCGGGCTGACTTTTTATTTCCATTATTCACATGTTAATCTTGTTGTTATTTAGGCAGGTACTTCGGTACTTGTCTATTTT
SAUSA300s101	TTTTACATACTGAAAACTCGTTAATATTATTTC
SAUSA300s102	TAATATTAATCATTCCCTCTGTTGAAATTGATAACTA
SAUSA300s103	TATACTTAACTATTTCCTTACATTACTTCACATATTTAAGAGCTGCATATACACTCACTCCTTG
SAUSA300s104	TTTTTGTTACTAGTTTGTAATAATTAACTTACTTTTGTAAAAAAAGACATGAGATTATTTTTTTAAATCTATATAAAGTTGACAATACAAATCGATATTGAGAATATTAAGATGTATATGAATTTTATAAATTAAATGCAATACATTAATATAAATATCAATTGTTGCAAAATACGATTTGTTCAATGATTTGATAATATTATTCTTTATATTTGTGAATGGTTAAGTTTGTCTTTGAACATATTATAAAAGTGTAATGTTCCCCTGAAAAGAATAAGTTGTCATCTAATTACAGGAAATCCGCATAAATTAGATGAAATGGAAAGTAATAAGTAATAATTTATTGATAAGCGCCTATGTGATGGTAAATCATGACATA
SAUSA300s105	GATCCATGAGAGTAGGAACCCCATCATACGGGAATTTCGAAATCATGGGTTTTTTG
SAUSA300s106	ATTTTATAAACTATATCTCAACTACCTATACAAAATCATACAATTAAAAATCCATCCATTATAAACGCATGTATTAATAAGTTATCGTATTGCAACGATTACTTTCAAACATGGCTCATACGGATGGATTATTTTT
SAUSA300s111	ATACATAATTAACTTTCTTTTGTTTTTATATTATTTCAATACCCTACTATATATCACAACACATAAATTAAGCATGACACTCATTCAATTTAGTTCACCATT
SAUSA300s114	ACATTATCACCTTCAAACTTTCACTCATATTACTTTGGAAATTTATTATAAAATAGAAGTATGGATGTATTTCTGAAATGATACATTATTAAATAGATGAGAAAGTAAAAGTTTTGAGCCAAGTACGCAATTTAATATTATAAGTTGCATATAAAACAGGATGGGACATAAATCCCTAAAAAAACAGC
SAUSA300s117	GTTTGTAACTCTATCCAAAGACATACAGTCAATACAAAACATTACGTATCTTTACAACAGTAATCATGCATTCTATGATGCTTCTAACTGAATTAAAGCATCGAACAATCGGAAGCATATTTCTAAATTATTTATTCATTATAGTCTTAAACATAACATGACCTAATATATTACTAACCTATTAAAATAAACCACGCACATCTAAGTGATATACGACAATCACAGCAATAATAATTGCTTTAGAAAGTCGTGCCGAACTGGAACTTACAAGTCTAGTTCGAACACACACTGATGTGAGTGG
SAUSA300s123	TAATCTATCATTCAAGCAATAAATGCTTTTTGTTACATAAATTTGACTAGCATTGCTCTGAATACGTTATATTGATGAATTGCTTCATTTTTCGCTCAATTACATCTAGAATCACAAGATGTTGTCGTGTTATGATTTAGTGTTTCATTAACAACATACACGCATATCTATCCCAACACTGCTATTTATGTTTTCTACGCTGCTGTACTACATGAACCCTTTGAAACGGAGAGGAAGTTATCATA
SAUSA300s124	GAGTATAGGTTTAAAATGCTATAAGCCAAATGTAGATTAAAACAATCGTTAGCTATTTGTTGTCAAATAATTATGATTGATTTGATATTTATCTTCTATGAATAAAAGATTTAATATATTGCAAAGTTAATGAATAATTATAATTTACATTT
SAUSA300s126	GGCAGTAGTTGACTGAACGAAAATGCGCTTGTAACAAGCTTTTTTCAATTCTAGTCAACCTTGCCGGCGG
SAUSA300s127	ATTATGACGGTATAAATTAAATAAAGATTTTGAGTTCACGCTTAAATAAGTTCACGCTTAAATTTATAGCCTGCCACAGAGTTGAGACTGTGGTAGGTTTTTTATTTTG
SAUSA300s129	AAATATACGTGTTAATTCTTGGTAATAGTGTTACTGAGACGCATTACGAAGAAATTTATCTTGTTTTTCCTTTTTTAAAAAGAAGTGAAGATATCCTATAAAGACTCTAAGTACTATTACAGTGGCTAATAACACTTCGATAAACAAAAGACCTTTCCAAATGTCTGGAAACATAAGTACAGGCAAACTGTTCTTTAAAGCAGTTGCTGAGATTACTAAAGGGAATGTGAAAGCTGAAAATACGGGCGAAAAAGGTTCTTTTAGTAATTTAGGCAATTGTATAATGATATAAAAATAAAATATTTGAGCTAATAGTAAAAATATAATTACGATAAAAGCATTCGCCTTAGGAAAAGCTATAACATATGCTGCAGCGACTAAAGAAAATGGTGCACAAAT…
SAUSA300s137	ATATAGGTTAATCTAAGCGAATGGTTTACAATGAGCGCGGAAGGACAGGACGAATAAATTTTGTATGTAAAATGCATAATCTAAAAAGAAGCATACTATTTAAATCTGTGGTTTTTGACAGATATTACTAGTAAAAT
SAUSA300s138	CCGCCGGCAAGGTTGACTAGAATTGAAAAAAGCTTGTTACAAGCGCATTTTCGTTCAGTCAACTACTGCC
SAUSA300s140	AAAGGAGGTAATATAGGTTATGATTATTTATCGACAGTATCACCATGAAGGCGCACCAGTTTATGAAATTATAACCAAAACGTTTCAGCATGTTTCAATTAAATGTGACGATTCATTTAGTGATACTGAAATATTCAAATTGCTCTCTTTATTACAAGACGATATAGATCATATGAAAGTTAGTTAAATTGACTAATCGTTCCAATAATCCAGAATTTATTAAACATTGATATAGTTGTTATTATTATTTTAGATTAATGCATCCCCGTGCAAAGAAAGAAACGTAACCTATATTCATCTCTGTTCCCAATAATAATAACAATACATAACTGATATTAGCTGTCCTTTCATCTCCTAATTAATATGCGTTCATGCAGCTAATATCGGTTATTT
SAUSA300s141	GCCAATCAGTACATCATAATTGCGTCTTGGGGACAGACAAATGATGAATAGAGATTGGC
SAUSA300s144	CGGGCTCATTAGGCGACATGTTCCTGCATGTCGTCTTTTTACATTTTTATAGTAACATATCTTTTATTTAATTGTCTATTTTTATTAGATGTGTAACAAAATTTTGAAGTATTTTCCGTATATTGCCTGCTAAACATGTCAGATTTGAAAGGAAAATCATACTGTGGTAGAAATCAATTATGATTATATGGTAGTACTTATAAATAAGTGATTTCTATTGAATATGTAATGAAGTTCATATATTAATATAACTTTCATTGATATAGAAGTCGCAATGATTAATTTAAACAATAAAAAACAACCATCATTTCCAAACTTTGACAACGAATGATGGTTAAAGAAAATCTCATTTAGTCACCGTCTTTTTAA
SAUSA300s148	GTTGAAACACTTTAATCATTTATAATTGTAGCGGTTATAATTTGAAAAGGTTTTAACTTAGAATAAATATCCTCTATACATATACTGAATATGTTTTGTAGCGGAACATGTTGATATATGTAATGTAAGTTTTATGTCATGATTTGTAATGACTAAATTAATTGAGAATTTGAAGGCAAGTATATTTGTAAGTACTTTAACTAAAAATTTATCAATGTATAGCCGATTTGACATGCCTAAATTTGGGTGTGTCAATGGCTGTATGTTGTTTATTCTTTATTACAGAGTGAATCGGATTGG
SAUSA300s149	AAAAGAACCTTAGATTGTAGTTATGGATATTGTGATAATTCAGATCATATTAATGTTGACGTCTTTGGTAACAAGCCATGAAAAGATACACATGGTAGATATGTATTTCAAGATTATTCAATGAATATCGAATTATAGGAGGAGATATGTATGAAAAGATTAGTTACAGGGTTACTAGCATTATCA
SAUSA300s150	TTTAATAAAACTTATTTAATGCAAAATTATGACTAACATATCTATAATAAATAAAGATTAGATATCAATATATTATCGGGCAAATGTATCGAGCAAGATGCATCAAATAGGGAGGTTTTAAACATGG
SAUSA300s151	TATAGATGATACTGCTAGCCTAAATATAACAACATCGGCATGCACATCTTAGAATTTAAGCTAGTGGCAGCTTATAACTTAAGGCTCTTTATTAT
SAUSA300s154	AATTAAGTTAAAGGAGGGACGTTATGTTACATTATGTGATTCCAGTATTAGTCCTATTACTCGTATTCTTAATTGGTTGGATTTTAATAAAGTTAATTATCCGCTAATAAATTTTTTATATAATAAAAGCTATAGTGTTTGTAATATTCGGATGCGGTTAAGCAGCCCCTGATATTAAACACTATA
SAUSA300s156	ATCCAGCTGTTACCAGTCCGATTGTGATAACTGTCGTACCTGAACTACTTTGTATTAAAATAGTTACAACGATACCTGCAATAACACCTAATACTGGATTTGATGTAAATTTGTTTAAAATATCTCGTAGCCTGTCTCCTGCTGATGCTTGAAGCCCGTCTCCCATGATTTTTAAGCCGTAAAGGAAAATACCTAAACCACCTAAAAAGGAGAAAATGACTTCTGTAACCGACATTTCCATTATTTCACCTCAAATAAGCTTTATATTTAGATTATCGCTT
SAUSA300s157	GATATACATATCAAGCATCATAGATTGATGTGTTAAGTAATAATGATCATACGCTACTTTTTGATCATCAGTGATATCATCTCTCCCCATCACTTGAGCTAGTCCTGT
SAUSA300s161	GTCACCAGTATAAATAAAGCCATTCTCAATGTCAGGATTGGCTTTTTTACTTTGGAAAACTGCTGTTAAAACAGCACCAATAA
SAUSA300s166	ATTTGCCATATATAAGCTAATAGCTCTATTTGTAGTTTCAATTAATTGATGATCTGTGTAATTAGACATCACATATGCTCTAATTACTTGGTGTCTTTCTTCTAATCGAGGGAATGCTTTATCTTCACTAACGTGTTCGGCCAATATACCAAATGGTGTGTTATCATTTTGAAAACCCATGATGAAATTGTAAAACGTCATAAGACTTGCCCCCTTCATTTATTAAGCGCTATTTAAAGTGTTATTATTAATCTTATCAGAAAACTAGTATTTGTAAATGTGCAAAAGTGATTTTGCAC
SAUSA300s167	GATGACAATCATTTATTATTTGCGAATCATAGAGTTATAGTTATTACGAACTCTATGTGATAAGCAGTAATGCTGATTGTTTATCGGGATTA
SAUSA300s168	ATATATATAAGTTTAAACATACAGATTTCAACTATTTACCAAATCACGTCTTATGTATACGGGAATATACTGAAGATAAACGAAAAATTCCAAGCTTAAACCGATAAGCTTGGAATTTTTT
SAUSA300s169	TACTCAATAATCTGTAGTACCTTGTTTTGGAATAATGTAATTTTATATCATCAACGGCTACAAATGAGCAGTTTCATATATAAATAAACACATCTACTCAACTGATCTTAATTAATTAATAAATGATTTACCAGATGACATATAACAGCATTATTAGA
SAUSA300s170	TCATCTCATAAAGCTAGAATAATATCTAACTTTATGGGATACACTACAAATCGAGACTATAAGGTTTTTT
SAUSA300s171	GTGAAATAAATCACAAACTTAAAAGCGGATGACACATGACCTTTTAAGTTATGCGTTGAAAATAAAAGAGATGTTTATTTGCTTTTGTATCGTCAATAAGCAGCATTAAACTAACATATTTGAAGCTACATGTATGTT
SAUSA300s172	TCCCCTCCCCCTACCCTACTCCATCGATATAACTCATACTACATATCAACGAAATCAGTATTTTATCGCTTCCTTTCCTATATTGGTGATGCTCAAACTTGTTACGTTTTAGATTGTTTTAGTTCATCATAATTATCCCGTATTGTTGCTATA
SAUSA300s177	TTTATTAAAATATTCACTTGCCTTTTCGCCAGCAATTTCCTTAGCTTTTTGGAGGGATTCTTTATTTTTATCGATATCTTCACCCAACATTTCAAGCTTTTGTTTCATCAAATTTCTTTTTTCAATATATAACGTATTGGGCGCCTTTCCCTTAACAGTTACACTGTCCTTATTAGCACTAGATTTTGCAGTTTGTACGTCCTTTGCTGTGCTTTCAATATCATCTAGTGCAAAACTCAAATTAAATTCTAATCGCTTATATTGTTCAGCTTTTCTTAAATATCCAGAACGAACTTCAATTTCATGCGCAATCTCTTCAGCATGCTTTTTAATATCTTTAAATTTCGACTTAACCATTGTTTCAATATCATTAAAATTCATAACATACCTCCCTCCTAT…
SAUSA300s182	TTACGTTCAACTTTCTTTTCACCTAATGGATAAAACCAGGTAATCGGGAATCCGTTAGTATCGTAGCCGACAATTTTATCACCATGTAATTTATGATATGCAGGTGTGTTTTCCATTCTTTCATCAAACTCACGATCTGCTTTTTCTTCAGGAGATTCATAAATATCTATGTTTTTAGAAACAAAATTTCCACTTAATAATTCACCTGTAATAGGATCAACTACTGTGAAGTTTAGTGTTTCTCCATTTTGTAATCTAAATCCAGCATGATCTACATCAAAGCTGAATTCACCTTTTTCATCGACTTGCAAATCAGGGAATTCTTGACCTTCACCTAGTTCAGAGTCTACCTTCACAACTGCATTTGCGAATTTAGTCTTACCTTTAATTACTTTAGTA…
SAUSA300s186	CTCACATAACTCGTTCAACTGTACCAAACCACATTACATTAGATTTTAGGCTAACTATTGTGATGTACATCAAAAACGAATTTGTGAGGCGTTGTATATTTTACAAAGGTGACTAGCGTTTCGTATAGCATTTCCAACATTACTACACTCAAGCGTCACGCTAAAGTTCGAAATCGAATCCTTTCATTCAACAAAAGCTCATATCCACTACAAACTTCATATCAAGCGTATAAACTATCTTGTGATACTATCTCGATCATATCTATAGTATGCATTTGTGTTCCGTTTCACTGAAGTATATGTATCATCAGTTAAGTATAAACCGTCATCCTTCAATGTTACTTGATAAGCATATTTCCGTGCTAACCAGGCAATATCTATATAATTTTCTCCTGCGTT…
SAUSA300s193	ATAATCATAACCTATATTACCTCCTTTGCTACTCTATGGTTATATTATAAATAACATTTTTATGTGTGACATCAACCTTAAGTATCAACTTTTTATCAGACATAGAACGTATGATTTACTAAGACTATTTATGTATAAAAGTTCTAAATAAATATATATTTATAGAGTCGCCTGGCAGTCATTTGGGAAATATAACATATATGATTAGAGAGGCATCTATCGCAAAAGAATGATAATGATAGAGGTATTGAGCATATAGATGAGTTTAAGTTCATCTTGAAAATAAAGGGTTATTTAGTCATAGATGTAGATGTATAGGAAATATTTGTATGTATTGTTCGATATGTATGAAATTTTCAATAAAAGCTAATAACGCTTATATGTAACTTTCAAATTTAA…
SAUSA300s199	ATCTCATTTTAAGTATACAAAATGCAAAACAACCGATTCACAAGCATATTTCACACAAGTAAACCGGCTATTTATCAACGTATATTCGAAGATGAATTATTTCGATAGTATCTATAGACCAGACGGCATTCGCACTTTCATAGCTATAACTATACCAGCGTTTTCGTCCTCAAAGGTGCATACTAATAAATCGTAAACATGACTTTATCAAATCGTTCTTTCTTGTTAACTAATTTATCAAATGTCTCCGGGCCTTTTTCTAACGGTAAAAAATGAGAAATAATAGGCTTTACATTAATATCTTTCGTCTTCATATAATGTAAGGTTGCCGTCCACTCTTTGCCCGGAAAATTACTGGACAAACAGTTCCAAGAGCCACATACTGTCAACTCGTTACGC…
SAUSA300s201	TTATAGATATATTCACTAAAGTCTTACGTATATAAATATATAATGAATTCCTATTACATTTCACAAGCTGAAAAGTTGGATTGAATCCTAAATTTTATGGCGGGGCTATCAAAGTCGTGATTGTTGTAATAGGAATTTTTGT
SAUSA300s204	GATGACTATTTAGGGAGTTGGTAAGAAATGGAAAAGCTTGTTACAAGCGCAATTTCATTCAGTCAACTACTGCCAATATAACATTAGCGAGCCTAGG
SAUSA300s208	AAATTGTTTGAATCATGTAACAATCATATAAATTGCTGTTTATATTGTTGTGAAAATGAGTTGACAAAAGTCGGTATAGATATGTAGACATCCTATTTTTAGCGAGGTAGGTTGATAAGGCATATCGGATAAATTTATAA
SAUSA300s211	TCAAGAGGGCATTTGCAATTAAATGTAAACATGATGAAATTCGACCGTTGGCATAAGGGGATTTGTAAACAAATCGTTTTGAATTCAGTAGTGATAGGTGGAAAGGGTAAATAGTGTGATGAGCTAGTCGATTAAAGTTAATATTTGAAAATGAAGCAGG
SAUSA300s212	TAGGGAATGTGCTATTGAAGGGGTTAAAGATGTTTGAAATGTCTTG
SAUSA300s213	TTTGGACCCATCGAAAATTCGGGTTCTCAAATCATCGAACATAACAAAAGAAGCTAAGCAACATGTAGGC
SAUSA300s214	TGAAAAACAAATATATTTTAATGTTCAGGTTAAATGACTTTCATTATTTCATTTAGTTGTTTTACCGGATTATCGTTTACTACAACTGATGATGTTACTCTGTTCTGCTCTTTGAATTACAAAAACAACTTAACAACAGTAATGTATTTAACACAGTTCCTTATATAAGGACACAAATGCCAATTCACAT
SAUSA300s215	AGCTAACTTACGTTCCGCTAGAGTAGAACGTTGCTAGA
SAUSA300s216	CATACTTAGACAATCGAAAGTGTACATTATTAAATTATCATTTCCAGTTCTACTCTAGCGGAACGTAAGTTGGCTACCATCCTCGCTAAGAACCTTTCTTGACTTGTGACAATCGCTTGCTTCTTTCCTCTCCTTCGGCTCTCACTTACTCATTTAGCTCTACTAAACTCGTTGCGT
SAUSA300s219	CATTTTATAAATTTATACATTTTAATAAAGAACATACGATAGATGGTTTAAACCTTGTTAACTGAGAAATTTTGATATGTATTCTTCGAAATTTAACTAAATATACGAAATTCAAGAAGCACAATAATTAATCATTTTTCCTATACAAAAGTTCGTATGACTGCATTATAAAAGCATAAATTTATAATTTTTTTAAATGTCATTGAACGTGATAATGTGAATGGATTGAGCAATTTTGAAAAAGTGAAAAATAACCTAT
SAUSA300s221	AACACATTCATCCGATTTATAATAATAAGATAAACTAACATTTATTGAGAGCGGGACGGAAATGATAAAGAAC
SAUSA300s222	GAGAAAATGGTAATAAATGAAATTGATTTCTATAGAGTGGGACGAGAAAATATAGTTATAGCTG
SAUSA300s223	CTATGTTGGGGCCCCGCCAACTTGCACAATATTGTTAGCTGACTTTCCGCCTGCTTCTGTGTT
SAUSA300s225	AAGCTATTTTTATACTAGTAGGTGTCAGTCATGAATAACATTTTGTTAAATGCTATCAATATAGTTATTACTACCACTTTTGTTATCTTTAATATTTTAATCACATATAATAAAGATTTAGATGATTTATGTTGGCTCCTGCCTGGTATTATCATTTGTGGTGTGATACTCATCGTATCCTTTACCATTGCAATGATAACTAAAAACTGGTTAAGTGAAATATTATTTTTTATAAATATCGTACTCGTTCTCTATTACATTTATCCTATTTTTTATAGTTTTATAGGTTAA
SAUSA300s226	TGGTATGATTTTATAAATTTTTATTTTTTTATGCGTTATCTTGGCTTTGGTCGGCGAAAGATGACGCTTT
SAUSA300s230	GTTGTACCTCTTGCGTTGTTTATTTTCTATGATTTTTTAGTATTTAATAAATGTTATAATACGCTCTATTGACCCACCAATTATGTTTAGTAGCTGATGCTTTTGCTTTTACACCAGCTCTTGTATAACCACTAAATGATCTATATTTTCCAATAGCTGTTGCACCATGTCCTTTATGACCATGATAATAATACGACCAAACATACTTACTGCCGACACCA
SAUSA300s231	TTGACTTACTTGAGCATTGCCTGTTTTGTTATTTGCTGTTTTTGGTTGGACAATAGCAGGGTCTTGATATACTTGAGTGCCAGAAATGTTTTGCGTTGGATTTTTTACCTCAGCTTTTGCTTGTTCAGTAGTTGCTTTAACTTTATTACTATCTAAAACGTTTTTATTAGTAGT
SAUSA300s233	ATTTTTAAATCAAACAAATCATTAGTTTTAAAGAAATTAATCAATAAAATTAGCTATGTCTTTTCCTTGTTTCATAAAGAATTTATTCAACTTTGACTAACCCTCGAAATTGAAATGCTTCCTTTCAAATTTTAAATAAAAGTTAAAAACATATTCTTAAAATAATCACTCATCATCACTCAGTAATTTATCAGTTGCTACATTAAATATACTAATATAAACGATTATAAATATTTGATATGTCTCAACTGCAATATTCTAAATTGACATATTGATTATTGTTTCCTCAAATCGTTTTAAAAAATAGAAGGATGATGAAAA
SAUSA300s234	AATATCTTAGAATTAAATCAATTAATTAACTATTAAATAAAAATTAACTATATATTAACTAGTGTAAATTAATAAATAGAAATAGAGAAAAAGGGTATTAATTATGTTTGGAATTTCGTCGGGAATAAATTTTGCCATTACATAGAAATATCTAATAGATAACGAAAAAGTA
SAUSA300s237	AAATGTTTTTCATTATTATTTTCATTATGTTATTAAAAAATGGGAATTTTAGACGTTATACTAAATGTGCAACTGTATAAGAGCCCCTAATCACTAAACTATAAGGGGGACAAAGGAATACAGTTGCAGCGTTTAAAGAATAAACTGTACCACAATTGGTGCTGAGAAATATAAGTATTTTAAAGCAAAGATTTATAAAAGTAACTGCATAAGAGCCCCTAATTATTTACAATATATA
SAUSA300s241	TTTTATGTTTGTATTAGTTCTAAATTATTTTGCACTTGATGACACGTATTTTTGAGTTTAAGTGGTGACTCAAGTTCAATAAAATAAATATCAGATAGATAATTTGAAAATAATATGAAAGGTTATCTCAAAATTATCTCCATATTATAAAGAGCAGAGCTAACAAGTTATTTAAGAAGTGCATGAATATTACAACTTCTAATCGTTTTGTTTTTATATAAATTAGGCCAAAAATCAAACCAGAATATAAGTAAGGTAAATAACCAATCCAAGTGTCAGATTCGTGTAATGATGCAAAAACTAAACTAGACACAATTAACCCTAAAAACAAGTGTTTTCTGAAGATAACCCTTATTATCATACCGCGAAAAACAATTTCTTCCACAATAGCGGGGATGA…
SAUSA300s242	TCTACGTGCGGATTATAAAGTAAAGCGTAGCATAACCAGGAGTTAGTCGATTTTTAATAAATTCGACTAAATTATTAATAAAGGCTAAAGTAATTAGTTTACTTTAGCCTTTATTGCATTTGTAATTTATAGAACTGCGAACAGGTGACTACTGTT
SAUSA300s247	AAAACAAGTAATAATAGTAATTATTAACAAATTTGATGCCATTGCATTTCAACATTGTAAGCGTATCGCAATTAATGTTTTACAAACGTGGACGTTAAGTTATATATATTATTTTCTAGGAATTTTGAAGTTGTATAGGATTGTTAGTTAGTGACGCAATATTAAAAGTAGTTCGTACGCAGTGTATTTGTAAGTCTCTGATTAAAATGATAAGTAATGAGGAATAGTACATTAATTTTGAAATTTAAAAAATATAAATAAGTAAT
SAUSA300s248	TTTTTTATTTACTTTAAATTTCTCAATCTACAGTGTAATCTTATTTCTTATTATTAACTTAGCGTTTGGTCATTCGTCTTATTCAACATACCACTGGAAAACTCATATAAAGTTTTAATTCTGTAACATAAATTCTTTTATATT
SAUSA300s249	ATTTTTATCATTAAGACAGATATAATAAATAAAATATAGAAAACTGATTAAAAGGTATACAGTTGCTCGTATGTGTGTCCAACTGTATTTAGAGTCGCACTTGTTGTAAAGCAAAATAGTTCGACTTACTTAGAAGTGAAAACGATAAGGGTCTGGGACGTAAATTAATGTCCTGGGCGCTACAATGTTATAGGAAATGCGATTAAAATCGCAGTGAACAAAGGGTATACAGTTGTTCGCATACGCGTCCAACT
SAUSA300s250	TATTTGAAGTATACTATAGAGTAAATTATATTGGGGAAATATGTAAACGAACCGGTTGATTTTATAGTGGATTAACACTTCATAGAGAATATAATCAAGAACAAAAACAGTCAATAGGTGTGAATTTTTTTAAAGACGGATCTGTTGCTACTAAAAAAAGAAG
SAUSA300s255	TTTTTATAAATTTTTATAAAATTAAACTAATTTATTCATTCGCAACCCCTAAAAATAATTTTTAGCCTTTCTGCGAATTTTATGAGCTAGAAAGGCGCCCAACTCTCCCTGTTTGTTAACTTTCGCCTCGAAAGTTTCTATGTTGGGACCCTATGCATTAGTAGCGAAGCTATCTAATGTGTTCCTTTATTTTCTGCGAATTTTATGAGCTAGAAAGGCTTATGCAGTTGACGTTTTACGTCCAACTGCGTTCCTCCGTCTTCTTCAAATTTATTTGTTAGAAAGGCACCCAACTCTCCCTGTTTGTTAACTTTCGCCTCGAAAGTTTCTATGTTAGAACCCTATGCATGAGTTGCGAAGCTATCTAATG
SAUSA300s256	CAACGATTACATATGGATATACGACTGAGGGAACGTGGGTCAATCTATTATTTAAATCTTTATCGCTCAGCATGATTATCGTTTTCATGTTCTACTATATTCGTTTT
SAUSA300s258	AGTGGAATAATTAATAATAATTGTATTTAAATGCAATGCTGTTGTTCTTTCATACTTACAAGCAAGTCATAAGAAATGAGAAATTAAATTCTTATATGATGAATAAATGATGACTGCAGAAGAAATTGCTAAAAAAGGAGTGGAGTGAGGCATTCTACTGTTCATATTGTTAACAAATATCAAAATGATAGGAACTTGAAGAATCTAAGACTGTTAAAATCGAGACAATAAGAAACTCGTTCCAAATTTGAATCCTATAATGAATTCGTCTCATGAAGAAGTTATTTACTTTTCATTAGA
SAUSA300s259	TTCTTGTTCGCCATTCATAACAATACGCTTTTTATATTTAAGTGGCATAAATTCATATCTCAAATAACGACCAATATGCTTTTTTTCTACTAATTCAGAATTAAACATTGGTTCAATAATCGTCTCTAACTCTAAATAATTATCTTGAAACCTCGAACCGTCT
SAUSA300s260	TATTCCATTTGACTCTGAGGTGATACGAATGCGTTTAAAAGTATTGTTCCATTTCATTGCTGCTATTTTCATATCATTCATGTTGCTATGGATGACCATGTTGTTTGACTTAATAAGCAATCAATCACATTTAAAAGCTTTATTATTGAATTTAGATTTTCTAATTCCTTCTGACAATACACCATATATTCTAGAAATAATATGTCACTTACTAATTGGTAGCGTCATTTATTTTGTATTTGTGTTGCTGTTTCATACTTCTAAAAGGCTTTACTATCTATGTTATATCCCTTTATTTTTCTTATTTATA
SAUSA300s261	GATATTCAATATCTGCATCCAAGAAAAACATTACAATTACCTTTAATATTGAAAATTATTTTGAATCTTGCACTTATAGGTATTGTAATTATCGTTCTAACACATACTGAGTTTCAACTTAATGCCGGTGATAGTAATGTGTTTTTATTAAACTGGGATATTCGAGGTTTAACATCTTATATTTTCTCATTCTTAATACTGGTTGCGCTTGTTTCTAAACTAATTTTAATATTTATAACTAGACGACAAAGAACATCATAAATAAACAAGCAGTCCAGTGCGTATCATCATACCTTACGCATTGGACTGCTTTGCTATGT
SAUSA300s265	AAGCCAGGATAATGTAGTCTTAATCGTTCTGAAATACGAAAAATGTTGTGGAAATCGCGTGAAATAATCAGAGGAATCGTTTGAAATCATCGTAGTAATCGCGCGAAAATCACGTGAAATAATCAGAGGAATCGTTTGAAATCATCGTAGTAATCGCGCGAAAATCACGTGAAATAATCAGAGGAATCGTTTGAAATCATCGTAGTAATCGCGCGAAAATCACGTGAAATAATCAGAGGAATCGTTTGAAATCATCGTAGTAATCGCGCGAAAATCACGTGAAATAATCAGAGGAATCGTTTGAAATCATCGTAGTAATCGCGCGAAAATCACGTGAAATAATCAGAGGAATCGTTTGAAATCATCGTAGTAATCGCGCGAAAATCACGTGAAATAATC…
SAUSA300s266	AGACACGTCTTCTGATTAAACTAATACAGTTGATGAATTAACAGAAAATCCAGTATGTACTGAGTACATAAGAGATCGAACAGAAGCTAGAGA
SAUSA300s267	CCAATTTCTTATTATTATCTGTAAGAGAAAGATTCTCTGGAAATATAAGTACACCGTAGTTATAGTTATCTTCGACAGTGAAGTCAGAAGCTTTTAACTTCAAATCGTCTTGGCTTTTTAAAAATGAACCATTAACAATATCTTCAATATAAGTACCTTTTCC
SAUSA300s270	TATCGTCACTTATTATGTAAATTTTCAGTGTGAAATGGCAGGTTTGCAATCACTTGTTTAACAAAATGATGCAATCAATCATGTAATTATGTTTCATCAAAAAAATCATGAGA
SAUSA300s273	TTTGAATACAAATAATCAAATCATTGATAAATTTTTTGTCTACGATTAATGGAGGGACTTGAATGGTGTTAATTACCTATCAAATCATTTTATTTTTTATTATTAGTCTAAGTTACTATTTAACTTTAAATCATTACATGGCAGTCACTGTAGGTAACTTCACTTCAATATTCGGCATGTTCGCAGCCATACTCTTTATGTACTACTACCTACTCTATAAAAGTCCCGAATACAATCAACGCAAACGATTTAAACATTTCATTCATATCACTAATTTGATAATAATTGCTTTTAGCACCTTCGTATTAGTTCATTTAGCATTAAAATTATTCTTCAGCATTTAATTTCCATCTATGAAAAAAGCAAAGCTCAAATCTGAACTTTG
SAUSA300s274	ATAATGAGTAGGAGTTTTAGGGCTATTATTTACAAATAATATAATACTGCAAAGACTCGAAATTATTTAGAATTCCAGTTATCGTAACAATAGTTGCAGTTATTTTAGTTCCATTAGTGTATTTAGGTTTAAAATGAGTAATATTAATTTGAAGAAGCATTAAG
SAUSA300s275	CGGGCCTCATGTTATTTTCACTATTTTTTGGAGCCGGAAATTTAATATTCCCGCCCATGCTTGGCCATACAGCGGGTCAAAATATGTGGATTGG
SAUSA300s276	GGTGAAATGTAAATTGGTGCGCATAGCTTATACAAAAAGGATGCATCAATCGATATCGTCGT
SAUSA300s281	ATTCCTCAATGTCTGATTTTAATGTAAACTATGCGTAAGAGTTTTCTATAAGTGGGAGTGATCAAATGTTGAAAAAATGGCTTGGAATGGCACTAATAACGCCAATATTAACGTTTATTATATGGCTTTTTAATAGCCATACTATCATTACATATTTAAATATATTGTTTTATGTTTCATTAATTATTTTTATTAGCATATTTTTGATTTTACTTGTACAAGAAGGCATTTTTGATGCGACAAGTTATGGTTTTAGAAGATTTAAAGTATCAAATGTCATCTTCGAAAAAGAAGAAGTCTATCTCTGATGATCCATTTTTCAACCCACAAGAGGTAAAAAAAGAGCATTACTTTGTTTCTACATGGATAATCCCCTTATTATTAATAAATATTTTATAT…
SAUSA300s283	AAAGAACTACATTTTGTTAATGACACATAGTTGTTTAATTAGTTAGCAACAACATTCCATTGAAATTAACATAAATCATAAAAAAGAACCCGA
SAUSA300s285	TTGAAAAAGATTTCTAGAAATACAATTAATGTTCATCTAGATATTGTACGAAGTTGTATGAATAAGTTAAACTTAAGTTGAATCAATTTAAATGTTCAAGGAGGTTAACAAATGGTTTTTAATGATTGGGAAATTAACGTTGTATACTCAGGAGAGCATGAGGTTGTAACAAACGAAAAGAGTTTATTTGTCATTGACGAATTTTACGATGTTGCAATCGCAATCTATTATTTAGATGGAAAATTAAAAGTAGCTCATGTCAACTATGGTTCTGATTTTACAATTGACGTAGCTAATAAAGTTTTTGAATTGAATATTCAAAATCCAAATGTTGATGAGCATTAAATATTAAAAAGCATTTAGAATCATAAAGAGCATACTATATATAGCCTTTTACAT…
SAUSA300s286	TGGTAAATATGTATTTGCTGTAAACAGTTTTTGTAACACATGATACATATGGTTGTGAAAATAGCATATATAAAGGATGGCTATAAATGACACATTTGACAAAGGTTTTAGATACACTAACTGGAATATGCGTAGTATTATTATTTAGTAAATATTTTGTGGCGTATGCAAATATGGTGTTTGATTGGAATTTAAGATGGTATTTGCTAGAAAACATACCACATTTGCCAATTATATTATTTATTCTGATGTTTATTTTCGGAGTACCTTCTGAAATGATAAAAGATAGGCAAAGGAAAAATAACGGTGTTTAATTTATCGATATTTAGAGGTGATAAAATTTGTCAACTATTACAAAGACTAAAATAAAAATCTTTATTAA
SAUSA300s287	AAAAGGCAATGAAATAATAAATGGC
SAUSA300s290	GCTTATTATTTTCATAAACGATTTTCTAAAATCCTTTACGAAATTTTTAATAAAAATCACATCCCAGTTATTTTTTTAACACTTATCTTTTGATAAGTGCTTTTTTTGTTTTAAAGCCTCCA
SAUSA300s291	GTGTAGCTTTTAGCGTATGCAGGCGCAGAAATGCAAGCACGGAGTGCGTTAAGCATTTGGGCGGAGCCTGCGACAAATACGCGTTAAAAAAGCGAGAACGGTCA
SAUSA300s292	TAGGCGGACTTGATGAACAACTACATACACCTAGACGTAATCAGCCAAGGTTAAAAATTCATGCAGGTTCTGTAGG
SAUSA300s293	AGGGGGTTTTATCTTTGGAAAAAGTTCTTGATTTAGACGTGCAAGTTAAAGGAAATAACAACACTAATGATTCAGCGGGTGACGAAAGAATAACTAGCCATCTTTTTTGTAGCTTTGGTTGTGAAAAGACG
SAUSA300s294	ATATTAAAGGTTTATCCTTTAAAACACGTATATATTCGTTACCATTTTTGGTAATTAACCATGTAATCTTATAACTATAAGTGGCGTCTGTATTTTATACAGGCGTCTTTTT
SAUSA300s296	TGGGTGATGCGGAAAATTTGGGTGATCGATTGTTTATATGCATCAACATTCTTTGTGGATTGTTTGACAGTAGACAGTCATTTGTATACGTTAACGAATTTTGAAAAATTGAATCATTATTTAATCATAATATTCATTGCGCACGCGCAAC
SAUSA300s297	GAAGTTATTTATTCAGCATTGGGACATAAAATTAACTTAAAATTTAAATATTGAAGATGCTTTAATTAAAGTTAAAGACTAGCCA
SAUSA300s298	AAGCGTGCTTTATTTAGATATACTGTCGTTCTAAAAACGAGCCATATAGAATGTTTCATGTCCTAGCATGAAGCACATGAATCGCCATGCTCAATATACC
SAUSA300s299	AATACATATTACTTTTAAAAAGCGTATCACAATTCATATAACGGTCATAATAACTCGCTTCATTTTCATAGATAAATTACATTACAAGCCATTCGAAACATACAATTAATCGTTGCTTATATTTTTTATTTTTAAAAATGTTGAAAAATCGTCACTTCTTTATTGTAAAAACATTATATTAGTAATAAAGTTAATACTGTGATTTATCATTCGATTGAATGATTAGAGGGAGGAATAAAACGTGACATATCATGAGCGTGTTTTAGCATTAAGAGCAGAAAGTAAAAGAACCGCATTTGATTTTCGATTCGAAGATTTATTTAGCAAAGAAGAATGGCTAAGTATGTCTCTTGCAGAAAGACAAAAAGCTGAAAAAGCATTTCGACACGAAGTTAAAAA…
SAUSA300s300	ATTATTTTTAAAACGATTACCTACAAGATTTACATATAAAATTCTATCATGTCTGCTATATATAAACGAAATGATATTAGAATCCTTCATTTTCAACTTGTTTAAAATTACGTTTAATGCCGTTATAAGAATATACAACATTATATAATTTTACTTGGGCGTCATGGACACTTGAGAAGGGCATTCTTACATCGTCCATATTTTTAACTTCGTGTCGAAATGCTTTTTCAGCTTTTTGTCTTTCTGCAAGAGACATACTTAGCCATTCTTCTTTGCTAAATAAATCTTCGAATCGAAAATCAAATGCGGTTCTTTTACTTTCTGCTCTTAATGCTAAAACACGCTCATGATATGTCACGTTTTATTCCTCCCTCTAATCATTCAATCGAATGATAAATC…
SAUSA300s301	TAATGAAAGGCTCTAAACAAATACTTTTGATTATGGGCATTATATCTCTTATTGTTTTATTTATTTTTACACTATTCATCATGGCGCAATATGCAAAACATTATGAACAAAAATCCGACAGTTCCAACGCACATACTTTAAATTCATCATCAGCCATAATTGAGCAACATACTATGTCGAATTTAGCGTCTCTAGATTTATACGCTCCTGTTCGTAACATTACTTCTAGTCGTGATATTCATCCCATTTATTTCATGACAAAAGATTAAAACTTCCTTTTTCATAACCCCATTCATTCAACTAATAAATTAAAAAATGATAAAAACGTACTGTTTTT
SAUSA300s302	CTTGTAACAAGCTTTTTGGGCCCCAACACAGAAGCTGACGAAAAGTCAGCTTACAATAATGTGCGAGTTGGGGTGGGACGACGATAAAGA
SAUSA300s303	GGCACCAATCACTAGAAAAATCGATATAGGATTTTAATAATTAGTGATGAACC

## Sheet: Table S8
S. aureus specific sRNA	Rank	Gene	Synonym	Energy	Pvalue	sRNA_start	sRNA_stop	mRNA_start	mRNA_stop		****************************************
SAUSA300s029											PROGRAM PARAMETERS
	1	oppD	SAUSA300_0894	-12.71	0.005	52	71	2	20
	2	lpdA	SAUSA300_0996	-12.52	0.005	76	90	1	14		TargetRNA version:			2.01
	3	-	SAUSA300_1275	-12.13	0.007	44	58	-75	-62		Replicon:				Staphylococcus aureus subsp. aureus USA300_FPR3757 chromosome
	4	-	SAUSA300_0486	-10.67	0.017	76	86	10	20		NTs before start codon:			80
	5	-	SAUSA300_1409	-10.24	0.021	82	95	-65	-52		NTs after start codon:			20
	6	lpl3	SAUSA300_0415	-10.12	0.022	47	61	-54	-40		Seed length:				7
	7	-	SAUSA300_1977	-9.72	0.027	75	88	5	20		sRNA conservation and accessibility:	TRUE
	8	-	SAUSA300_1742	-9.53	0.029	50	59	11	20		sRNA window size:			13
	9	-	SAUSA300_2624	-9.51	0.03	75	90	-50	-35		mRNA structural accessibility:		TRUE
	10	glpD	SAUSA300_1193	-9.26	0.033	73	88	-11	5		Interaction region:			20
	11	-	SAUSA300_0349	-8.93	0.038	100	110	-23	-13		Filter size:				400
	12	-	SAUSA300_0647	-8.85	0.04	52	64	6	18		Single target:				-
	13	-	SAUSA300_1695	-8.79	0.041	71	90	-75	-55		File of candidate targets:		-
	14	-	SAUSA300_1584	-8.67	0.043	97	110	8	20		p-value:				0.05
	15	-	SAUSA300_1474	-8.63	0.044	48	62	-80	-68		****************************************
	16	arcA	SAUSA300_2570	-8.55	0.045	43	55	-62	-50						http://tempest.wellesley.edu/~btjaden/TargetRNA2/index.html
	17	-	SAUSA300_2138	-8.5	0.046	73	86	-20	-9		sRNAs predicted to regulate at least one virulence factor
	18	thrC	SAUSA300_1227	-8.48	0.046	82	90	9	17		sRNAs not predicted to regulate any virulence factor
	19	glmM	SAUSA300_2111	-8.33	0.049	56	73	1	18		Transcripts where predictions using TargetRNA2 were not possible due to size-restrictions
											Known virulence factors of S. aureus
SAUSA300s030
	1	-	SAUSA300_1582	-13.55	0.002	90	109	-69	-49
	2	-	SAUSA300_1978	-13.54	0.002	24	36	-72	-61
	3	-	SAUSA300_0638	-11.63	0.009	91	102	-4	8
	4	hisS	SAUSA300_1587	-10.19	0.021	29	38	-69	-60
	5	phoB	SAUSA300_2561	-10.08	0.022	62	74	-68	-54
	6	-	SAUSA300_2539	-9.84	0.025	42	50	11	19
	7	-	SAUSA300_0365	-9.78	0.026	105	117	-72	-60
	8	-	SAUSA300_1351	-9.65	0.028	104	119	-5	12
	9	-	SAUSA300_0284	-9.64	0.028	30	43	-80	-67
	10	-	SAUSA300_2493	-9.57	0.029	61	75	-76	-61
	11	-	SAUSA300_2247	-9.36	0.032	26	43	-29	-12
	12	-	SAUSA300_1207	-9.29	0.033	32	40	-58	-50
	13	alr2	SAUSA300_1292	-9.11	0.035	31	43	7	18
	14	thrC	SAUSA300_1227	-9.08	0.036	95	110	-12	4
	15	-	SAUSA300_2538	-8.86	0.04	107	122	-70	-55
	16	-	SAUSA300_2262	-8.83	0.04	83	97	-80	-68
	17	-	SAUSA300_2156	-8.66	0.043	56	65	-75	-66
	18	ung	SAUSA300_0563	-8.62	0.044	30	42	-1	13
	19	-	SAUSA300_0082	-8.54	0.045	32	42	-5	7
SAUSA300s031
	1	-	SAUSA300_1121	-15.9	0	17	37	-11	9
	2	-	SAUSA300_0484	-15.57	0	27	45	-12	7
	3	-	SAUSA300_1012	-15.18	0.001	32	49	-16	2
	4	uvrC	SAUSA300_1045	-15.08	0.001	39	49	-16	-6
	5	purC	SAUSA300_0968	-13.35	0.003	35	52	-22	-6
	6	bccT	SAUSA300_2549	-13.31	0.003	37	48	-14	-3
	7	-	SAUSA300_1969	-13.2	0.003	134	150	-18	-2
	8	glyA	SAUSA300_2067	-13.18	0.003	39	49	-15	-5
	9	-	SAUSA300_2578	-12.82	0.004	62	77	-69	-54
	10	rnc	SAUSA300_1126	-12.77	0.004	22	42	-26	-7
	11	tag	SAUSA300_1612	-12.53	0.005	111	122	-80	-71
	12	hemH	SAUSA300_1782	-12.31	0.006	89	101	-78	-66
	13	norA	SAUSA300_0680	-12.23	0.006	136	150	-17	-4
	14	ahpF	SAUSA300_0379	-12.07	0.007	14	24	-67	-57
	15	-	SAUSA300_0650	-12	0.007	33	53	-22	-4
	16	rocD	SAUSA300_0860	-11.73	0.009	39	48	-14	-5
	17	-	SAUSA300_0775	-11.57	0.01	32	45	-15	-1
	18	menB	SAUSA300_0948	-11.53	0.01	36	48	-14	-1
	19	ung	SAUSA300_0563	-11.33	0.011	1	15	-66	-52
	20	birA	SAUSA300_1347	-11.16	0.013	128	142	-44	-30
	21	gltA	SAUSA300_1641	-11.13	0.013	40	54	-20	-8
	22	nhaC	SAUSA300_2250	-11.07	0.013	35	50	-16	-1
	23	gnd	SAUSA300_1459	-11.06	0.013	134	150	-18	-2
	24	-	SAUSA300_0628	-10.9	0.014	84	99	-64	-49
	25	-	SAUSA300_1436	-10.75	0.016	25	44	-13	7
	26	-	SAUSA300_2531	-10.72	0.016	137	152	-21	-5
	27	-	SAUSA300_1172	-10.67	0.016	14	33	-8	13
	28	-	SAUSA300_1491	-10.65	0.017	95	109	3	18
	29	-	SAUSA300_0874	-10.57	0.017	1	16	-69	-54
	30	-	SAUSA300_0210	-10.46	0.018	95	111	-67	-51
	31	rbsK	SAUSA300_0262	-10.44	0.019	1	12	-80	-66
	32	asnC	SAUSA300_1345	-10.4	0.019	3	14	-67	-56
	33	cls	SAUSA300_2044	-10.36	0.019	105	122	-57	-39
	34	-	SAUSA300_1386	-10.24	0.021	122	136	-8	8
	35	-	SAUSA300_1941	-10.18	0.021	44	58	-50	-37
	36	nrdD	SAUSA300_2551	-10.1	0.022	35	55	-18	3
	37	-	SAUSA300_1218	-10.09	0.022	40	54	-19	-7
	38	-	SAUSA300_1500	-10.07	0.023	36	49	-24	-12
	39	-	SAUSA300_0681	-10.06	0.023	35	53	-13	8
	40	-	SAUSA300_1483	-10.05	0.023	131	140	10	19
	41	-	SAUSA300_2279	-10.02	0.023	32	44	-13	-1
	42	-	SAUSA300_2383	-9.89	0.025	1	11	-53	-42
	43	dnaN	SAUSA300_0002	-9.88	0.025	110	128	-73	-58
	44	-	SAUSA300_1388	-9.85	0.025	40	50	-22	-11
	45	ureC	SAUSA300_2240	-9.58	0.029	2	20	-39	-24
	46	gntR	SAUSA300_2444	-9.49	0.03	73	82	-79	-70
	47	rplD	SAUSA300_2203	-9.31	0.032	16	32	-26	-10
	48	-	SAUSA300_0300	-9.31	0.032	33	51	-17	2
	49	-	SAUSA300_1462	-9.3	0.032	12	28	-19	1
	50	rplR	SAUSA300_2188	-9.25	0.033	131	149	-55	-37
	51	oppA	SAUSA300_0891	-9.21	0.034	35	49	-16	-2
	52	-	SAUSA300_0130	-9.18	0.034	73	88	6	20
	53	-	SAUSA300_0113	-9.18	0.034	29	41	-59	-47
	54	-	SAUSA300_0003	-9.16	0.035	138	152	-45	-30
	55	hlgC	SAUSA300_2366	-9.15	0.035	1	8	-64	-56
	56	-	SAUSA300_0070	-9.07	0.036	79	93	-80	-67
	57	-	SAUSA300_2339	-9.02	0.037	18	32	-16	-2
	58	-	SAUSA300_0912	-8.97	0.038	4	15	8	19
	59	-	SAUSA300_1069	-8.93	0.038	94	114	-18	2
	60	lacF	SAUSA300_2151	-8.91	0.039	34	54	-22	-2
	61	oppD	SAUSA300_0889	-8.86	0.039	133	152	-22	-5
	62	-	SAUSA300_1384	-8.84	0.04	32	44	-12	-1
	63	-	SAUSA300_1451	-8.8	0.041	17	32	-7	11
	64	-	SAUSA300_0667	-8.7	0.042	87	105	-2	16
	65	fumC	SAUSA300_1801	-8.67	0.043	39	53	-22	-7
	66	agrD	SAUSA300_1990	-8.65	0.043	112	126	-33	-19
	67	-	SAUSA300_0582	-8.59	0.044	121	141	-66	-48
	68	-	SAUSA300_0609	-8.49	0.046	39	53	-20	-8
	69	-	SAUSA300_2382	-8.45	0.047	136	149	-16	-3
	70	-	SAUSA300_1448	-8.39	0.048	33	49	-19	-3
	71	-	SAUSA300_1503	-8.38	0.048	105	118	-80	-68
	72	-	SAUSA300_1759	-8.36	0.049	34	44	-13	-3
	73	sucD	SAUSA300_1139	-8.35	0.049	37	49	-17	-5
SAUSA300s032
	1	sufB	SAUSA300_0822	-14.47	0.001	145	157	7	19
	2	moaD	SAUSA300_2221	-14.45	0.001	97	110	-24	-11
	3	-	SAUSA300_0203	-13.74	0.002	21	38	-12	6
	4	-	SAUSA300_2552	-13.65	0.002	97	105	-16	-8
	5	-	SAUSA300_2350	-13.57	0.002	94	104	-14	-4
	6	-	SAUSA300_0430	-13.05	0.004	54	71	1	20
	7	-	SAUSA300_1395	-12.68	0.005	46	58	-80	-70
	8	-	SAUSA300_0716	-12.61	0.005	26	41	-21	-7
	9	-	SAUSA300_1961	-12.6	0.005	27	42	1	17
	10	-	SAUSA300_1450	-12.11	0.007	46	54	-4	5
	11	-	SAUSA300_2543	-12.07	0.007	123	135	-72	-60
	12	-	SAUSA300_0284	-11.97	0.008	91	108	-18	-2
	13	-	SAUSA300_1947	-11.84	0.008	90	108	-19	-1
	14	-	SAUSA300_1656	-11.52	0.01	31	41	-20	-10
	15	-	SAUSA300_2375	-11.33	0.011	51	62	-68	-57
	16	-	SAUSA300_0418	-11.24	0.012	1	17	-15	1
	17	-	SAUSA300_0211	-11.22	0.012	97	107	-19	-9
	18	-	SAUSA300_1903	-11.02	0.014	31	45	-14	1
	19	ackA	SAUSA300_1657	-10.82	0.015	143	163	-37	-17
	20	nirB	SAUSA300_2346	-10.8	0.015	143	161	-73	-54
	21	-	SAUSA300_0495	-10.66	0.017	58	74	-38	-22
	22	-	SAUSA300_1212	-10.63	0.017	146	163	-80	-64
	23	-	SAUSA300_1740	-10.6	0.017	97	107	-21	-11
	24	-	SAUSA300_0735	-10.56	0.018	82	102	-80	-61
	25	ftsZ	SAUSA300_1080	-10.48	0.018	32	42	11	20
	26	-	SAUSA300_0709	-10.4	0.019	138	148	4	14
	27	-	SAUSA300_0205	-10.26	0.021	85	101	-8	9
	28	-	SAUSA300_0646	-10.2	0.021	25	41	-20	-4
	29	splD	SAUSA300_1755	-10.13	0.022	147	165	-59	-42
	30	lgt	SAUSA300_0744	-9.7	0.027	88	105	-19	2
	31	lctP	SAUSA300_0112	-9.62	0.028	96	105	-13	-4
	32	-	SAUSA300_1483	-9.51	0.03	146	161	3	18
	33	-	SAUSA300_2519	-9.48	0.03	16	30	-3	13
	34	deoC	SAUSA300_0140	-9.31	0.032	92	107	-17	-3
	35	folE	SAUSA300_0713	-9.28	0.033	143	157	-58	-44
	36	-	SAUSA300_0283	-9.25	0.033	57	73	-60	-44
	37	-	SAUSA300_1702	-9.24	0.033	91	108	-74	-58
	38	-	SAUSA300_0239	-9.22	0.034	94	107	-15	1
	39	-	SAUSA300_1805	-9.2	0.034	27	41	-23	-8
	40	-	SAUSA300_0081	-9.07	0.036	21	35	-36	-20
	41	-	SAUSA300_0516	-9	0.037	45	54	-62	-53
	42	-	SAUSA300_0595	-8.98	0.038	92	104	-48	-35
	43	-	SAUSA300_1082	-8.85	0.04	26	43	-28	-11
	44	-	SAUSA300_0246	-8.67	0.043	49	63	-66	-52
	45	-	SAUSA300_1052	-8.64	0.043	24	37	-21	-8
	46	-	SAUSA300_1792	-8.62	0.044	34	45	-13	-1
	47	-	SAUSA300_2232	-8.48	0.046	90	102	-14	-3
	48	-	SAUSA300_0600	-8.44	0.047	147	162	-22	-8
	49	-	SAUSA300_0057	-8.44	0.047	85	98	-5	9
	50	sdaAA	SAUSA300_2469	-8.38	0.048	48	58	-45	-35
	51	-	SAUSA300_0604	-8.35	0.049	97	105	-16	-8
	52	-	SAUSA300_0954	-8.33	0.049	94	107	-20	-6
	53	oppA	SAUSA300_0891	-8.33	0.049	101	110	-53	-44
	54	-	SAUSA300_2326	-8.29	0.05	46	55	1	10
SAUSA300s033
	1	-	SAUSA300_1022	-18.24	0	13	27	-76	-62
	2	-	SAUSA300_2337	-11.2	0.012	59	78	-3	17
	3	-	SAUSA300_0544	-10.77	0.016	61	75	9	20
	4	-	SAUSA300_0277	-10.03	0.023	88	103	-14	2
	5	rpe	SAUSA300_1115	-10	0.023	21	29	-72	-64
	6	-	SAUSA300_0551	-9.03	0.037	49	64	-64	-49
	7	phnE	SAUSA300_0142	-9.01	0.037	64	73	9	18
	8	-	SAUSA300_0226	-8.88	0.039	59	74	-69	-54
	9	icaA	SAUSA300_2600	-8.82	0.04	60	75	-62	-48
	10	-	SAUSA300_1207	-8.73	0.042	59	74	-65	-50
	11	ddh	SAUSA300_2463	-8.68	0.043	72	86	7	20
	12	-	SAUSA300_0834	-8.54	0.045	60	73	6	19
	13	-	SAUSA300_0903	-8.49	0.046	111	119	1	9
	14	asnC	SAUSA300_1345	-8.29	0.05	90	104	-12	3
SAUSA300s034
	1	-	SAUSA300_2324	-13.99	0.002	53	63	-79	-69
	2	ald	SAUSA300_1331	-12.15	0.007	53	63	-12	-2
	3	-	SAUSA300_0292	-12.06	0.007	27	41	-15	-1
	4	def	SAUSA300_1108	-10.72	0.016	99	113	-71	-57
	5	-	SAUSA300_1912	-10.52	0.018	125	133	1	9
	6	-	SAUSA300_2112	-10.18	0.021	123	142	-72	-53
	7	aldA2	SAUSA300_1901	-10.11	0.022	140	156	-47	-31
	8	-	SAUSA300_0677	-9.82	0.025	120	134	-19	-5
	9	-	SAUSA300_2359	-9.75	0.026	129	148	-70	-51
	10	-	SAUSA300_2429	-9.75	0.026	100	115	-22	-7
	11	lacB	SAUSA300_2154	-9.66	0.028	125	134	-80	-72
	12	tnp	SAUSA300_2115	-9.49	0.03	15	26	-79	-68
	13	-	SAUSA300_1810	-9.49	0.03	15	26	-79	-68
	14	-	SAUSA300_1842	-9.04	0.037	54	64	1	11
	15	-	SAUSA300_0551	-9.03	0.037	87	102	-64	-49
	16	-	SAUSA300_2424	-8.91	0.039	100	115	-22	-7
	17	-	SAUSA300_2619	-8.88	0.039	126	145	-12	6
	18	-	SAUSA300_0474	-8.81	0.04	32	42	-66	-56
	19	ribH	SAUSA300_1712	-8.78	0.041	125	136	5	16
	20	-	SAUSA300_2543	-8.59	0.044	125	133	-15	-7
	21	gpsA	SAUSA300_1363	-8.52	0.046	125	141	-65	-52
	22	-	SAUSA300_1552	-8.43	0.047	27	40	-78	-65
SAUSA300s035
	1	-	SAUSA300_0052	-11.94	0.008	93	112	-75	-56
	2	-	SAUSA300_0793	-11.39	0.011	77	88	-59	-48
	3	-	SAUSA300_2386	-11.13	0.013	28	39	-46	-35
	4	-	SAUSA300_2472	-11.1	0.013	53	68	-68	-55
	5	-	SAUSA300_0385	-10.83	0.015	24	33	-12	-3
	6	-	SAUSA300_0349	-10.62	0.017	13	23	-80	-71
	7	-	SAUSA300_0632	-10.19	0.021	70	80	11	20
	8	-	SAUSA300_0375	-10.09	0.022	54	67	7	20
	9	leuC	SAUSA300_2012	-10.08	0.022	24	35	-77	-66
	10	tuf	SAUSA300_0533	-9.93	0.024	62	81	-1	20
	11	-	SAUSA300_0218	-9.63	0.028	62	73	-80	-70
	12	pfkA	SAUSA300_1645	-9.53	0.029	7	18	-56	-45
	13	fhs	SAUSA300_1678	-9.04	0.037	54	67	4	16
	14	opuCd	SAUSA300_2390	-8.87	0.039	7	21	-72	-59
	15	mutM	SAUSA300_1635	-8.71	0.042	18	26	-72	-64
	16	-	SAUSA300_0646	-8.63	0.043	33	41	-6	3
	17	pstB	SAUSA300_1280	-8.55	0.045	55	70	-36	-22
	18	lysS	SAUSA300_0496	-8.55	0.045	67	79	-19	-7
	19	-	SAUSA300_2350	-8.46	0.047	10	19	-44	-35
	20	-	SAUSA300_1421	-8.44	0.047	72	92	-11	10
	21	pheT	SAUSA300_1038	-8.39	0.048	15	33	-13	5
	22	-	SAUSA300_0210	-8.38	0.048	24	33	-74	-65
SAUSA300s036
	1	-	SAUSA300_1354	-13.4	0.003	79	98	-61	-43
	2	-	SAUSA300_0418	-13.07	0.004	77	91	-31	-16
	3	ansA	SAUSA300_1368	-12.03	0.007	98	109	-76	-65
	4	betB	SAUSA300_2546	-12.02	0.007	93	113	-79	-59
	5	-	SAUSA300_0349	-12	0.008	11	22	-80	-70
	6	fabF	SAUSA300_0886	-11.91	0.008	79	92	-9	5
	7	-	SAUSA300_2134	-11.34	0.011	82	93	4	15
	8	-	SAUSA300_2472	-11.1	0.013	52	67	-68	-55
	9	mfd	SAUSA300_0481	-10.91	0.014	84	94	9	19
	10	-	SAUSA300_1742	-10.65	0.017	85	99	-40	-27
	11	-	SAUSA300_0933	-10.38	0.019	75	86	-79	-67
	12	-	SAUSA300_0210	-10.24	0.021	78	92	-73	-59
	13	-	SAUSA300_0632	-10.19	0.021	69	79	11	20
	14	-	SAUSA300_0375	-10.09	0.022	53	66	7	20
	15	-	SAUSA300_0052	-10.05	0.023	93	113	-77	-57
	16	-	SAUSA300_0630	-9.91	0.024	59	74	7	20
	17	-	SAUSA300_0218	-9.63	0.028	61	72	-80	-70
	18	-	SAUSA300_0341	-9.58	0.029	92	107	-69	-55
	19	-	SAUSA300_0793	-9.21	0.034	76	90	-61	-48
	20	asnC	SAUSA300_1345	-9.13	0.035	67	86	-12	8
	21	fhs	SAUSA300_1678	-9.04	0.037	53	66	4	16
	22	-	SAUSA300_0551	-9.03	0.037	40	55	-64	-49
	23	greA	SAUSA300_1567	-8.94	0.038	85	93	-66	-58
	24	-	SAUSA300_1421	-8.87	0.039	71	86	-6	10
	25	-	SAUSA300_1349	-8.85	0.04	79	92	-10	5
	26	mutM	SAUSA300_1635	-8.71	0.042	17	25	-72	-64
	27	metE	SAUSA300_0357	-8.56	0.045	85	93	1	9
	28	pstB	SAUSA300_1280	-8.55	0.045	54	69	-36	-22
	29	lysS	SAUSA300_0496	-8.55	0.045	66	78	-19	-7
	30	-	SAUSA300_0825	-8.48	0.046	85	99	-74	-60
	31	-	SAUSA300_2556	-8.38	0.048	81	91	-52	-42
	32	coa	SAUSA300_0224	-8.31	0.05	44	58	-72	-58
SAUSA300s039
	1	-	SAUSA300_0644	-16.24	0	149	164	-79	-64
	2	-	SAUSA300_0692	-14.28	0.001	155	168	8	20
	3	-	SAUSA300_0933	-13.44	0.003	188	202	-80	-67
	4	dnaN	SAUSA300_0002	-12.66	0.005	146	161	-69	-54
	5	-	SAUSA300_1274	-12.1	0.007	151	165	-80	-65
	6	vraS	SAUSA300_1866	-11.95	0.008	190	200	-78	-68
	7	-	SAUSA300_1408	-11.72	0.009	85	100	-53	-38
	8	fmtB	SAUSA300_2110	-11.51	0.01	147	163	-76	-61
	9	truA	SAUSA300_2173	-11.12	0.013	214	230	-68	-52
	10	-	SAUSA300_0266	-10.77	0.016	185	200	-80	-64
	11	-	SAUSA300_1875	-10.72	0.016	93	105	9	20
	12	-	SAUSA300_1294	-10.63	0.017	87	100	-63	-50
	13	-	SAUSA300_0413	-10.6	0.017	189	205	-9	8
	14	rexA	SAUSA300_0870	-10.36	0.019	82	100	-12	7
	15	cobI	SAUSA300_2323	-10.28	0.02	67	77	-37	-27
	16	greA	SAUSA300_1567	-10.2	0.021	81	98	-80	-64
	17	-	SAUSA300_2384	-9.97	0.024	206	216	-63	-53
	18	-	SAUSA300_0417	-9.96	0.024	189	201	-5	8
	19	rplW	SAUSA300_2202	-9.87	0.025	81	96	-79	-63
	20	sucC	SAUSA300_1138	-9.82	0.025	72	86	-67	-52
	21	-	SAUSA300_1510	-9.67	0.027	230	241	8	19
	22	rpmJ	SAUSA300_2181	-9.63	0.028	216	225	10	19
	23	ddl	SAUSA300_2039	-9.51	0.03	73	84	-72	-60
	24	-	SAUSA300_2408	-9.44	0.03	154	165	-69	-58
	25	-	SAUSA300_0192	-9.15	0.035	69	79	5	15
	26	-	SAUSA300_0915	-9.15	0.035	200	217	-5	13
	27	arcA	SAUSA300_2570	-9.01	0.037	88	108	-64	-46
	28	-	SAUSA300_2378	-8.95	0.038	202	213	-61	-50
	29	-	SAUSA300_0419	-8.86	0.039	189	201	-8	5
	30	-	SAUSA300_0549	-8.83	0.04	84	97	-71	-58
	31	cdr	SAUSA300_0873	-8.79	0.041	81	92	-68	-57
	32	menA	SAUSA300_0944	-8.72	0.042	150	163	-63	-49
	33	-	SAUSA300_0409	-8.68	0.043	82	96	-10	5
	34	recF	SAUSA300_0004	-8.58	0.044	79	96	-65	-49
	35	-	SAUSA300_1971	-8.52	0.046	190	200	-7	4
	36	-	SAUSA300_2509	-8.48	0.046	189	199	-3	8
	37	manA	SAUSA300_2096	-8.37	0.048	76	87	-21	-10
SAUSA300s048
	1	-	SAUSA300_1677	-17.49	0	18	38	-54	-34
	2	-	SAUSA300_1742	-11.62	0.01	1	18	-65	-49
	3	lctP	SAUSA300_0112	-11.43	0.011	37	53	-61	-45
	4	-	SAUSA300_1486	-11.15	0.013	20	34	-56	-42
	5	coaBC	SAUSA300_1104	-10.92	0.014	24	42	-24	-8
	6	mutS	SAUSA300_1188	-10.29	0.02	30	42	-71	-59
	7	lgt	SAUSA300_0744	-10.21	0.021	35	52	-13	4
	8	-	SAUSA300_1057	-10.11	0.022	24	34	11	20
	9	-	SAUSA300_1106	-9.82	0.025	22	30	13	20
	10	ssaA	SAUSA300_2249	-9.38	0.031	14	23	11	20
	11	-	SAUSA300_1532	-9.36	0.032	8	24	-73	-57
	12	-	SAUSA300_1383	-9.22	0.034	10	24	-71	-59
	13	-	SAUSA300_2235	-9.06	0.036	4	14	-80	-71
	14	-	SAUSA300_0353	-9.05	0.036	14	27	-39	-25
	15	-	SAUSA300_0407	-8.84	0.04	21	33	-19	-8
	16	atpG	SAUSA300_2059	-8.69	0.042	8	19	-73	-62
	17	-	SAUSA300_1665	-8.68	0.043	7	19	6	18
	18	-	SAUSA300_0700	-8.43	0.047	6	24	-77	-59
	19	-	SAUSA300_1859	-8.4	0.048	24	33	-18	-9
	20	-	SAUSA300_2267	-8.37	0.048	1	19	-78	-62
SAUSA300s053
	1	mfd	SAUSA300_0481	-19.88	0	162	180	3	20
	2	-	SAUSA300_2168	-15.6	0	78	93	-75	-61
	3	nusA	SAUSA300_1159	-15.55	0	59	72	-79	-66
	4	-	SAUSA300_1842	-15.09	0.001	163	178	-80	-65
	5	moaD	SAUSA300_2221	-14.82	0.001	80	93	-40	-27
	6	-	SAUSA300_1736	-14.75	0.001	8	23	-72	-58
	7	-	SAUSA300_1422	-14.26	0.001	103	119	-77	-62
	8	-	SAUSA300_0241	-13.6	0.002	86	99	-22	-9
	9	-	SAUSA300_0924	-13.43	0.003	55	72	-66	-48
	10	-	SAUSA300_1743	-13.33	0.003	106	117	-76	-65
	11	ltrA	SAUSA300_0354	-13.27	0.003	72	82	-78	-68
	12	-	SAUSA300_2382	-13.26	0.003	37	51	-9	7
	13	-	SAUSA300_1864	-12.95	0.004	6	17	-5	7
	14	-	SAUSA300_1631	-12.82	0.004	43	52	-42	-33
	15	-	SAUSA300_2374	-12.79	0.004	8	20	-74	-62
	16	-	SAUSA300_2637	-12.36	0.006	30	41	-80	-70
	17	-	SAUSA300_0775	-12.34	0.006	100	115	-23	-8
	18	-	SAUSA300_1474	-12.24	0.006	32	44	-79	-67
	19	srtA	SAUSA300_2467	-11.41	0.011	119	133	-79	-65
	20	-	SAUSA300_1964	-11.39	0.011	13	27	-72	-58
	21	arcC	SAUSA300_0061	-11.27	0.012	34	43	-80	-72
	22	-	SAUSA300_2267	-11.22	0.012	132	148	-14	3
	23	-	SAUSA300_1070	-11.14	0.013	39	49	-15	-5
	24	-	SAUSA300_0475	-11.03	0.013	52	66	-33	-20
	25	empbp	SAUSA300_0774	-10.96	0.014	86	99	-59	-46
	26	-	SAUSA300_0052	-10.95	0.014	21	38	-78	-63
	27	sdrE	SAUSA300_0548	-10.91	0.014	87	97	5	15
	28	eno	SAUSA300_0760	-10.73	0.016	7	21	-9	6
	29	-	SAUSA300_1204	-10.72	0.016	57	71	-18	-4
	30	dnaE	SAUSA300_1649	-10.66	0.017	11	23	-44	-32
	31	-	SAUSA300_1328	-10.63	0.017	57	72	-12	5
	32	-	SAUSA300_1683	-10.61	0.017	101	116	-12	4
	33	-	SAUSA300_0030	-10.57	0.017	38	52	-17	-4
	34	pheT	SAUSA300_1038	-10.49	0.018	34	49	-29	-12
	35	atpG	SAUSA300_2059	-10.44	0.019	163	174	-80	-70
	36	-	SAUSA300_2522	-10.29	0.02	56	71	-72	-57
	37	-	SAUSA300_0495	-10.24	0.021	7	17	-33	-21
	38	-	SAUSA300_0049	-9.98	0.024	151	167	-65	-49
	39	-	SAUSA300_2326	-9.86	0.025	7	20	-2	11
	40	-	SAUSA300_0056	-9.71	0.027	53	66	-71	-57
	41	glpT	SAUSA300_0337	-9.67	0.027	162	177	-80	-65
	42	hpt	SAUSA300_0488	-9.61	0.028	57	68	-7	5
	43	fhuA	SAUSA300_0633	-9.46	0.03	78	94	-11	8
	44	ctsR	SAUSA300_0507	-9.37	0.032	47	66	-14	6
	45	miaB	SAUSA300_1185	-9.21	0.034	106	118	-27	-15
	46	-	SAUSA300_2246	-9.14	0.035	77	93	-10	8
	47	-	SAUSA300_1334	-9.12	0.035	163	179	-41	-24
	48	hisIE	SAUSA300_2605	-9.06	0.036	32	46	-16	-2
	49	-	SAUSA300_0339	-9.03	0.037	34	44	-61	-51
	50	-	SAUSA300_2020	-9.02	0.037	167	181	-53	-39
	51	-	SAUSA300_0990	-9.02	0.037	29	40	2	13
	52	-	SAUSA300_0706	-8.97	0.038	85	96	-61	-50
	53	-	SAUSA300_0027	-8.92	0.038	84	98	-18	-4
	54	-	SAUSA300_0609	-8.86	0.039	37	51	-19	-6
	55	-	SAUSA300_1413	-8.8	0.041	57	71	-19	-5
	56	-	SAUSA300_0469	-8.77	0.041	56	68	-51	-39
	57	-	SAUSA300_1951	-8.74	0.042	103	117	-23	-9
	58	-	SAUSA300_1194	-8.71	0.042	55	70	-12	4
	59	-	SAUSA300_0943	-8.69	0.042	80	99	-77	-58
	60	-	SAUSA300_1329	-8.6	0.044	36	51	-51	-37
	61	-	SAUSA300_1275	-8.53	0.045	29	42	-75	-62
	62	-	SAUSA300_1710	-8.45	0.047	31	43	-16	-4
	63	-	SAUSA300_1965	-8.44	0.047	21	39	-53	-33
	64	clfA	SAUSA300_0772	-8.43	0.047	80	96	-14	4
	65	rplO	SAUSA300_2185	-8.42	0.047	37	51	-38	-24
SAUSA300s056
	1	-	SAUSA300_0295	-13.59	0.002	10	21	8	19
	2	fruB	SAUSA300_0684	-13.57	0.002	58	71	-80	-68
	3	-	SAUSA300_0842	-12.53	0.005	9	21	-9	4
	4	-	SAUSA300_1207	-11.37	0.011	17	27	-60	-50
	5	cap5G	SAUSA300_0158	-11.11	0.013	186	200	-75	-61
	6	-	SAUSA300_0034	-11.01	0.014	164	178	1	18
	7	hisD	SAUSA300_2611	-10.59	0.017	174	189	-68	-53
	8	-	SAUSA300_2638	-10.22	0.021	173	192	-53	-35
	9	-	SAUSA300_0123	-10.09	0.022	199	208	-68	-59
	10	-	SAUSA300_0553	-9.98	0.024	190	208	-5	13
	11	prmA	SAUSA300_1538	-9.94	0.024	13	28	-79	-65
	12	-	SAUSA300_2579	-9.71	0.027	163	173	-2	9
	13	accB	SAUSA300_1564	-9.63	0.028	68	80	-60	-48
	14	int	SAUSA300_1972	-9.62	0.028	143	153	5	15
	15	-	SAUSA300_0107	-9.53	0.029	158	169	-76	-65
	16	gatC	SAUSA300_1882	-9.45	0.03	145	156	8	19
	17	-	SAUSA300_0551	-9.3	0.032	175	193	-67	-50
	18	-	SAUSA300_1380	-9.3	0.033	185	195	-20	-10
	19	trpA	SAUSA300_1268	-9.15	0.035	107	120	-5	9
	20	fabD	SAUSA300_1123	-9.06	0.036	193	209	-19	-5
	21	-	SAUSA300_1332	-8.93	0.038	162	172	-1	10
	22	-	SAUSA300_2247	-8.92	0.039	13	26	-27	-13
	23	ptsI	SAUSA300_0984	-8.89	0.039	107	122	-21	-6
	24	tcaA	SAUSA300_2302	-8.89	0.039	9	21	-10	4
	25	-	SAUSA300_1100	-8.88	0.039	18	27	-5	5
	26	-	SAUSA300_0745	-8.88	0.039	7	20	-17	-5
	27	rpoF	SAUSA300_2022	-8.81	0.04	99	119	-42	-22
	28	-	SAUSA300_0489	-8.76	0.041	68	78	-72	-62
	29	fabG	SAUSA300_1124	-8.76	0.041	101	115	1	14
	30	-	SAUSA300_1385	-8.75	0.041	132	148	-13	3
	31	-	SAUSA300_0122	-8.69	0.042	186	196	-63	-53
	32	rho	SAUSA300_2075	-8.68	0.043	160	174	-55	-42
	33	scrR	SAUSA300_1995	-8.6	0.044	9	21	-11	4
	34	atl	SAUSA300_0955	-8.52	0.046	89	106	-64	-47
	35	cdsA	SAUSA300_1154	-8.48	0.046	99	114	-17	-2
	36	folA	SAUSA300_1319	-8.39	0.048	148	160	-44	-32
SAUSA300s058
	1	-	SAUSA300_2480	-15.9	0	186	200	-3	12
	2	secG	SAUSA300_0762	-15.13	0.001	155	169	-21	-7
	3	-	SAUSA300_1395	-14.47	0.001	121	134	-13	1
	4	-	SAUSA300_0906	-14.36	0.001	109	127	-9	11
	5	-	SAUSA300_1224	-13.53	0.002	6	21	3	18
	6	rsbW	SAUSA300_2023	-13.21	0.003	154	170	-24	-8
	7	-	SAUSA300_0304	-12.53	0.005	116	134	-12	4
	8	-	SAUSA300_1483	-12.5	0.005	81	92	10	20
	9	moaD	SAUSA300_2221	-12.33	0.006	196	214	-24	-10
	10	-	SAUSA300_1858	-12.22	0.006	150	165	-19	-4
	11	-	SAUSA300_0072	-11.88	0.008	198	214	-69	-51
	12	-	SAUSA300_0399	-11.84	0.008	115	126	8	20
	13	-	SAUSA300_2314	-11.79	0.009	147	167	-20	-1
	14	-	SAUSA300_0023	-11.77	0.009	196	212	-6	11
	15	-	SAUSA300_0302	-11.55	0.01	172	191	-70	-52
	16	-	SAUSA300_0805	-11.5	0.01	7	22	-2	13
	17	prmA	SAUSA300_1538	-11.41	0.011	196	211	-5	11
	18	-	SAUSA300_0309	-11.38	0.011	151	161	-73	-63
	19	ftsK	SAUSA300_1169	-11.17	0.012	202	212	-53	-43
	20	-	SAUSA300_2559	-10.91	0.014	6	19	-57	-44
	21	-	SAUSA300_1695	-10.88	0.015	128	141	-70	-59
	22	ctpA	SAUSA300_1313	-10.66	0.017	191	201	1	11
	23	sufB	SAUSA300_0822	-10.62	0.017	84	92	10	18
	24	murF	SAUSA300_2038	-10.61	0.017	4	20	-67	-52
	25	-	SAUSA300_1277	-10.61	0.017	200	212	-12	1
	26	-	SAUSA300_1240	-10.56	0.017	116	130	-80	-66
	27	-	SAUSA300_1716	-10.51	0.018	190	205	-14	1
	28	-	SAUSA300_1161	-10.38	0.019	6	18	-69	-57
	29	-	SAUSA300_0239	-10.15	0.022	118	132	-3	12
	30	ansA	SAUSA300_1368	-9.97	0.024	107	121	-80	-67
	31	sdrC	SAUSA300_0546	-9.97	0.024	119	128	12	20
	32	-	SAUSA300_0859	-9.84	0.025	201	212	-60	-49
	33	-	SAUSA300_1480	-9.75	0.026	80	94	-7	8
	34	ychF	SAUSA300_0364	-9.65	0.028	197	212	-13	4
	35	-	SAUSA300_2589	-9.57	0.029	115	133	2	20
	36	-	SAUSA300_0328	-9.49	0.03	114	126	-41	-28
	37	-	SAUSA300_0495	-9.42	0.031	101	109	-28	-20
	38	-	SAUSA300_1254	-9.4	0.031	184	197	-79	-66
	39	-	SAUSA300_1004	-9.39	0.031	157	169	-19	-7
	40	argF	SAUSA300_1062	-9.39	0.031	92	106	-11	4
	41	pdp	SAUSA300_2089	-9.02	0.037	191	205	-17	-3
	42	opp-3C	SAUSA300_0075	-8.96	0.038	200	212	-70	-58
	43	-	SAUSA300_1911	-8.94	0.038	80	94	-80	-64
	44	-	SAUSA300_2162	-8.93	0.038	193	205	-51	-40
	45	hup	SAUSA300_1362	-8.87	0.039	7	22	-9	7
	46	-	SAUSA300_2523	-8.8	0.041	193	208	5	20
	47	manA	SAUSA300_2096	-8.78	0.041	92	108	-1	16
	48	gap	SAUSA300_1633	-8.68	0.043	15	31	-12	6
	49	-	SAUSA300_0797	-8.64	0.043	117	134	-12	7
	50	cap5H	SAUSA300_0159	-8.61	0.044	129	137	-17	-9
	51	-	SAUSA300_0407	-8.52	0.045	168	185	2	19
	52	rplV	SAUSA300_2199	-8.48	0.046	160	172	-72	-60
	53	fnbA	SAUSA300_2441	-8.43	0.047	184	200	-13	5
	54	-	SAUSA300_0311	-8.42	0.047	115	125	-70	-60
	55	-	SAUSA300_1656	-8.4	0.048	155	168	-23	-9
	56	epiE	SAUSA300_1761	-8.38	0.048	119	133	-80	-63
	57	mnhF	SAUSA300_0850	-8.38	0.048	6	17	-71	-60
	58	-	SAUSA300_0464	-8.3	0.05	200	211	9	20
SAUSA300s062
	1	ahpF	SAUSA300_0379	-14.64	0.001	19	31	-70	-58
	2	-	SAUSA300_0089	-13.61	0.002	19	35	-79	-62
	3	-	SAUSA300_0600	-13.41	0.003	19	33	-19	-5
	4	-	SAUSA300_0050	-12.21	0.007	21	33	-40	-28
	5	-	SAUSA300_1946	-11.99	0.008	18	33	-21	-6
	6	-	SAUSA300_0257	-11.95	0.008	16	32	-19	-2
	7	-	SAUSA300_0435	-11.77	0.009	1	17	2	17
	8	-	SAUSA300_1971	-11.4	0.011	38	50	-17	-4
	9	trpC	SAUSA300_1265	-10.9	0.014	17	29	-80	-69
	10	-	SAUSA300_2087	-10.76	0.016	38	50	-24	-11
	11	-	SAUSA300_0334	-10.67	0.017	54	65	-69	-58
	12	mnhD	SAUSA300_0852	-10.36	0.019	13	31	-47	-28
	13	-	SAUSA300_1858	-10.26	0.02	16	31	-21	-8
	14	-	SAUSA300_2382	-10.23	0.021	17	33	-18	-2
	15	mvaD	SAUSA300_0573	-10.06	0.023	14	22	-80	-72
	16	rpsR	SAUSA300_0368	-9.94	0.024	16	31	-18	-4
	17	oppF	SAUSA300_0893	-9.72	0.027	43	56	-5	9
	18	-	SAUSA300_2256	-9.68	0.027	23	43	-14	7
	19	oppD	SAUSA300_0889	-9.58	0.029	8	22	-4	11
	20	-	SAUSA300_1941	-9.42	0.031	17	31	-36	-22
	21	-	SAUSA300_0943	-9.36	0.032	35	46	-73	-62
	22	-	SAUSA300_0414	-9.35	0.032	22	37	5	19
	23	-	SAUSA300_1194	-9.21	0.034	8	22	-4	11
	24	sirA	SAUSA300_0117	-9.1	0.036	36	52	-1	15
	25	gltA	SAUSA300_1641	-9.09	0.036	38	49	-20	-9
	26	-	SAUSA300_2403	-8.74	0.042	10	20	-12	-2
	27	-	SAUSA300_1412	-8.71	0.042	18	33	-21	-6
	28	folA	SAUSA300_1319	-8.63	0.044	17	31	-18	-6
	29	-	SAUSA300_0385	-8.57	0.045	37	47	-17	-7
	30	-	SAUSA300_0321	-8.51	0.046	1	19	-1	17
	31	-	SAUSA300_2624	-8.46	0.047	37	54	-44	-26
	32	-	SAUSA300_2045	-8.42	0.047	19	32	-68	-55
	33	-	SAUSA300_0200	-8.38	0.048	16	30	-17	-3
	34	-	SAUSA300_1433	-8.32	0.049	34	52	-14	3
SAUSA300s064
	1	pstB	SAUSA300_1280	-14.24	0.001	202	213	-2	10
	2	-	SAUSA300_1059	-13.97	0.002	135	149	-59	-45
	3	-	SAUSA300_1599	-12.62	0.005	49	69	-5	16
	4	-	SAUSA300_2257	-12.1	0.007	48	66	-11	8
	5	-	SAUSA300_1194	-12.05	0.007	48	60	-5	8
	6	-	SAUSA300_1455	-11.83	0.008	188	205	2	19
	7	-	SAUSA300_1656	-11.71	0.009	62	78	-13	4
	8	-	SAUSA300_2626	-11.67	0.009	49	64	-10	7
	9	-	SAUSA300_1857	-11.62	0.01	51	64	-46	-33
	10	-	SAUSA300_0592	-11.42	0.011	49	64	-9	7
	11	sdhB	SAUSA300_1048	-11.25	0.012	48	60	-5	8
	12	-	SAUSA300_0059	-11.23	0.012	143	155	6	18
	13	-	SAUSA300_0733	-11.07	0.013	43	57	5	19
	14	dnaN	SAUSA300_0002	-11.07	0.013	17	26	-75	-66
	15	-	SAUSA300_1327	-10.95	0.014	131	145	-70	-56
	16	ruvA	SAUSA300_1598	-10.92	0.014	129	141	-47	-35
	17	secG	SAUSA300_0762	-10.73	0.016	50	69	-15	5
	18	gpsA	SAUSA300_1363	-10.7	0.016	49	63	-8	7
	19	-	SAUSA300_0748	-10.69	0.016	51	65	1	15
	20	-	SAUSA300_2433	-10.62	0.017	138	157	-13	6
	21	mfd	SAUSA300_0481	-10.54	0.018	197	209	-74	-62
	22	-	SAUSA300_2317	-10.32	0.02	17	33	-52	-36
	23	tyrS	SAUSA300_1675	-10.32	0.02	50	64	-10	6
	24	-	SAUSA300_0359	-10.14	0.022	129	146	4	20
	25	-	SAUSA300_2401	-10.07	0.023	57	69	-80	-69
	26	-	SAUSA300_0098	-10.05	0.023	196	210	-16	-1
	27	rpe	SAUSA300_1115	-9.99	0.023	200	213	-74	-61
	28	-	SAUSA300_2604	-9.94	0.024	19	32	-70	-57
	29	-	SAUSA300_0056	-9.83	0.025	131	146	5	20
	30	-	SAUSA300_0048	-9.75	0.026	64	77	-21	-6
	31	crr	SAUSA300_1315	-9.74	0.026	205	216	-48	-37
	32	leuC	SAUSA300_2012	-9.7	0.027	196	210	-73	-58
	33	-	SAUSA300_1970	-9.64	0.028	65	78	-14	-1
	34	-	SAUSA300_0244	-9.58	0.029	21	37	-67	-52
	35	-	SAUSA300_0740	-9.57	0.029	197	210	-14	1
	36	-	SAUSA300_2332	-9.55	0.029	140	151	-47	-36
	37	-	SAUSA300_0709	-9.53	0.029	13	22	3	12
	38	-	SAUSA300_0082	-9.47	0.03	124	138	6	20
	39	-	SAUSA300_2102	-9.38	0.031	57	73	-20	-4
	40	-	SAUSA300_0601	-9.32	0.032	60	69	-59	-50
	41	-	SAUSA300_1955	-9.3	0.033	19	31	-41	-30
	42	-	SAUSA300_2169	-9.26	0.033	10	20	-75	-65
	43	isaA	SAUSA300_2506	-9.23	0.034	135	150	-73	-58
	44	-	SAUSA300_0036	-9.23	0.034	131	146	5	20
	45	-	SAUSA300_0646	-9.23	0.034	129	140	-28	-17
	46	-	SAUSA300_0123	-9.08	0.036	46	55	-69	-60
	47	-	SAUSA300_0441	-8.89	0.039	50	63	2	16
	48	-	SAUSA300_2456	-8.89	0.039	203	215	-72	-60
	49	phoU	SAUSA300_1279	-8.81	0.04	50	65	1	17
	50	-	SAUSA300_2262	-8.74	0.042	54	69	-4	11
	51	-	SAUSA300_0401	-8.55	0.045	190	208	-68	-51
	52	-	SAUSA300_0746	-8.47	0.047	197	214	-3	14
	53	rluB	SAUSA300_1443	-8.43	0.047	49	64	-10	7
	54	-	SAUSA300_0880	-8.41	0.048	59	70	-42	-31
	55	accB	SAUSA300_1564	-8.39	0.048	142	161	-67	-48
	56	fabD	SAUSA300_1123	-8.32	0.049	5	17	1	13
	57	-	SAUSA300_1945	-8.31	0.05	40	56	-9	7
SAUSA300s066
	1	-	SAUSA300_0324	-16.72	0	14	28	-76	-61
	2	ung	SAUSA300_0563	-13.98	0.002	11	24	1	14
	3	srtB	SAUSA300_1034	-13.73	0.002	23	39	-3	14
	4	menA	SAUSA300_0944	-13.72	0.002	61	81	-78	-58
	5	-	SAUSA300_1732	-12.81	0.004	64	79	-80	-63
	6	-	SAUSA300_2350	-12.59	0.005	76	95	-7	11
	7	-	SAUSA300_0881	-11.9	0.008	24	39	-62	-48
	8	-	SAUSA300_0428	-11.86	0.008	74	84	-25	-15
	9	pyrR	SAUSA300_1091	-11.82	0.008	43	58	-10	6
	10	-	SAUSA300_0611	-11.57	0.01	21	37	4	19
	11	pdhB	SAUSA300_0994	-11.29	0.012	23	37	-24	-10
	12	-	SAUSA300_2459	-11.29	0.012	71	85	-78	-65
	13	rexA	SAUSA300_0870	-11.28	0.012	82	96	-9	6
	14	cdsA	SAUSA300_1154	-11.25	0.012	52	66	5	20
	15	-	SAUSA300_1349	-11.12	0.013	20	38	-8	12
	16	gap	SAUSA300_0756	-11.08	0.013	88	98	-16	-5
	17	feoB	SAUSA300_2487	-10.99	0.014	15	33	-17	4
	18	norA	SAUSA300_0680	-10.91	0.014	87	98	-15	-3
	19	-	SAUSA300_1742	-10.84	0.015	21	29	12	20
	20	-	SAUSA300_0735	-10.73	0.016	85	98	-16	-2
	21	asnC	SAUSA300_1345	-10.61	0.017	21	38	-14	4
	22	-	SAUSA300_1701	-10.5	0.018	24	38	-79	-65
	23	atpC	SAUSA300_2057	-10.4	0.019	15	28	-15	-3
	24	ychF	SAUSA300_0364	-10.37	0.019	26	38	-15	-3
	25	ftsL	SAUSA300_1074	-10.23	0.021	82	96	-78	-64
	26	-	SAUSA300_2419	-10.12	0.022	82	92	-63	-53
	27	-	SAUSA300_1941	-10.01	0.023	24	37	-41	-28
	28	phnE	SAUSA300_0143	-9.94	0.024	77	91	-70	-56
	29	-	SAUSA300_0871	-9.81	0.026	47	58	-12	-1
	30	-	SAUSA300_1277	-9.56	0.029	21	37	-13	4
	31	-	SAUSA300_0859	-9.54	0.029	25	36	-60	-49
	32	-	SAUSA300_0545	-9.47	0.03	88	98	-14	-3
	33	-	SAUSA300_1419	-9.45	0.03	24	38	-71	-58
	34	obgE	SAUSA300_1600	-9.28	0.033	85	98	-16	-2
	35	-	SAUSA300_2508	-9.21	0.034	73	83	-23	-13
	36	-	SAUSA300_0587	-9.07	0.036	9	23	-20	-7
	37	-	SAUSA300_1734	-9.04	0.037	40	59	-80	-61
	38	-	SAUSA300_0464	-8.94	0.038	23	37	7	20
	39	pepF	SAUSA300_0902	-8.93	0.038	76	94	-76	-60
	40	-	SAUSA300_0901	-8.89	0.039	82	93	-78	-66
	41	-	SAUSA300_1352	-8.81	0.04	82	91	-4	6
	42	ilvA	SAUSA300_2014	-8.77	0.041	82	91	-80	-71
	43	-	SAUSA300_0036	-8.53	0.045	79	93	-71	-56
	44	-	SAUSA300_0916	-8.43	0.047	82	97	-10	6
	45	-	SAUSA300_1518	-8.41	0.048	81	98	-15	3
	46	-	SAUSA300_0768	-8.34	0.049	18	26	-48	-40
SAUSA300s067
	1	-	SAUSA300_0215	-12.26	0.006	10	22	5	17
	2	-	SAUSA300_2334	-11.22	0.012	25	44	-69	-49
	3	-	SAUSA300_1354	-11.11	0.013	25	39	-67	-53
	4	icaA	SAUSA300_2600	-10.91	0.014	27	41	-79	-64
	5	-	SAUSA300_0733	-10.84	0.015	39	52	-73	-60
	6	ftsA	SAUSA300_1079	-10.7	0.016	27	40	7	19
	7	isaA	SAUSA300_2506	-10.66	0.017	25	39	-28	-14
	8	ctpA	SAUSA300_1313	-10.45	0.019	35	47	5	18
	9	femA	SAUSA300_1269	-10.4	0.019	61	72	-28	-17
	10	-	SAUSA300_0095	-10.23	0.021	33	46	-66	-53
	11	metE	SAUSA300_0357	-10.07	0.023	27	41	4	18
	12	-	SAUSA300_1483	-10.06	0.023	55	71	-74	-57
	13	-	SAUSA300_0136	-10.02	0.023	33	44	10	20
	14	-	SAUSA300_0377	-10.02	0.023	26	37	10	20
	15	-	SAUSA300_1867	-9.87	0.025	34	45	-69	-58
	16	-	SAUSA300_1198	-9.57	0.029	34	43	7	16
	17	-	SAUSA300_2461	-9.51	0.03	72	80	-77	-69
	18	-	SAUSA300_2004	-9.01	0.037	64	77	-76	-63
	19	-	SAUSA300_2360	-9.01	0.037	26	40	-58	-45
	20	dnaN	SAUSA300_0002	-9.01	0.037	22	40	-74	-56
	21	-	SAUSA300_0617	-9	0.037	44	54	10	20
	22	tagG	SAUSA300_0625	-8.99	0.037	27	41	-71	-57
	23	-	SAUSA300_2493	-8.84	0.04	34	50	-12	5
	24	-	SAUSA300_0086	-8.8	0.041	60	79	-68	-49
	25	fabF	SAUSA300_0886	-8.34	0.049	61	72	-20	-9
	26	-	SAUSA300_1742	-8.3	0.05	28	42	-44	-32
SAUSA300s069
	1	hslV	SAUSA300_1146	-11.98	0.008	11	27	-66	-50
	2	ahpC	SAUSA300_0380	-8.85	0.04	48	57	-58	-49
	3	-	SAUSA300_1377	-8.32	0.049	25	34	-64	-55
SAUSA300s071
	1	-	SAUSA300_0076	-10.85	0.015	48	66	-50	-32
	2	-	SAUSA300_2472	-10.85	0.015	1	11	-58	-48
	3	-	SAUSA300_1965	-9.75	0.026	1	10	-45	-35
	4	-	SAUSA300_1806	-9.34	0.032	32	47	-9	6
	5	sbcC	SAUSA300_1243	-8.92	0.039	31	43	-27	-15
	6	dapA	SAUSA300_1288	-8.67	0.043	27	43	-11	6
	7	-	SAUSA300_0322	-8.43	0.047	2	11	-52	-43
SAUSA300s073
	1	-	SAUSA300_0177	-16.59	0	5	21	-10	9
	2	-	SAUSA300_1194	-14.91	0.001	6	26	-12	7
	3	-	SAUSA300_1945	-12.02	0.007	8	23	-8	7
	4	sucC	SAUSA300_1138	-10.96	0.014	40	51	-63	-52
	5	-	SAUSA300_1181	-10.53	0.018	16	26	-4	7
	6	-	SAUSA300_0417	-10.51	0.018	2	21	-13	6
	7	-	SAUSA300_1700	-10.01	0.023	15	26	-24	-13
	8	-	SAUSA300_2522	-9.96	0.024	6	21	-66	-52
	9	-	SAUSA300_1413	-9.45	0.03	7	21	-13	2
	10	phnE	SAUSA300_0142	-9	0.037	44	53	8	18
	11	-	SAUSA300_0266	-8.94	0.038	10	21	-80	-69
	12	-	SAUSA300_0781	-8.91	0.039	7	20	-61	-48
	13	-	SAUSA300_0418	-8.88	0.039	7	23	-36	-18
	14	hpt	SAUSA300_0488	-8.6	0.044	36	52	2	17
	15	-	SAUSA300_0479	-8.44	0.047	7	19	-62	-49
	16	-	SAUSA300_0484	-8.42	0.047	12	29	-8	13
	17	-	SAUSA300_0292	-8.4	0.048	13	28	-10	5
SAUSA300s074
	1	oppB	SAUSA300_0887	-16.16	0	202	215	-15	-2
	2	-	SAUSA300_2213	-15.45	0	204	216	-19	-7
	3	-	SAUSA300_1172	-14.23	0.001	203	215	-17	-5
	4	gntP	SAUSA300_2442	-14.2	0.001	204	216	-17	-5
	5	ssb	SAUSA300_0367	-13.74	0.002	203	213	-16	-6
	6	-	SAUSA300_1859	-13.45	0.003	45	60	-21	-6
	7	-	SAUSA300_0395	-13.31	0.003	49	66	-28	-10
	8	-	SAUSA300_0545	-13.14	0.003	203	215	-16	-4
	9	-	SAUSA300_1215	-12.59	0.005	198	215	-16	1
	10	oppA	SAUSA300_0892	-12.39	0.006	186	202	-12	5
	11	-	SAUSA300_1532	-12.37	0.006	104	118	-71	-57
	12	-	SAUSA300_1506	-12.35	0.006	204	215	-18	-7
	13	-	SAUSA300_2552	-12.04	0.007	200	218	-53	-35
	14	-	SAUSA300_0592	-11.91	0.008	204	215	-14	-3
	15	-	SAUSA300_0755	-11.8	0.009	198	209	-73	-62
	16	-	SAUSA300_2408	-11.71	0.009	155	166	-68	-57
	17	-	SAUSA300_1352	-11.56	0.01	110	120	-65	-55
	18	-	SAUSA300_0401	-11.52	0.01	46	63	-25	-8
	19	apt	SAUSA300_1591	-10.98	0.014	195	208	2	15
	20	-	SAUSA300_2480	-10.83	0.015	143	158	-12	4
	21	-	SAUSA300_0437	-10.53	0.018	48	62	6	20
	22	-	SAUSA300_2300	-10.51	0.018	67	83	-80	-66
	23	-	SAUSA300_2578	-10.5	0.018	110	121	-75	-63
	24	frr	SAUSA300_1152	-10.25	0.021	46	54	-54	-46
	25	-	SAUSA300_0664	-10.17	0.021	99	118	-30	-10
	26	-	SAUSA300_0552	-10.13	0.022	66	81	-20	-6
	27	-	SAUSA300_2451	-10.08	0.022	72	85	-59	-46
	28	-	SAUSA300_0293	-9.92	0.024	13	22	-9	1
	29	-	SAUSA300_0400	-9.85	0.025	46	63	-25	-8
	30	hutG	SAUSA300_2281	-9.55	0.029	204	214	-17	-7
	31	-	SAUSA300_2031	-9.47	0.03	207	219	-15	-3
	32	-	SAUSA300_0979	-9.37	0.032	134	150	-12	4
	33	purC	SAUSA300_0968	-9.36	0.032	202	212	-19	-9
	34	-	SAUSA300_1012	-9.28	0.033	204	213	-17	-8
	35	-	SAUSA300_2483	-9.15	0.035	148	164	-46	-30
	36	-	SAUSA300_1378	-9.08	0.036	45	54	-74	-65
	37	-	SAUSA300_1853	-8.95	0.038	135	149	-54	-39
	38	-	SAUSA300_0997	-8.84	0.04	146	161	-22	-7
	39	-	SAUSA300_1863	-8.83	0.04	205	216	-20	-9
	40	-	SAUSA300_2080	-8.74	0.042	45	63	-22	-4
	41	-	SAUSA300_0295	-8.7	0.042	17	28	-74	-63
	42	-	SAUSA300_0611	-8.65	0.043	203	216	-17	-3
	43	hslV	SAUSA300_1146	-8.59	0.044	84	98	-66	-52
	44	-	SAUSA300_1470	-8.54	0.045	139	150	-13	-2
	45	rpmI	SAUSA300_1626	-8.48	0.046	200	211	-16	-4
	46	-	SAUSA300_0285	-8.45	0.047	98	116	-25	-7
	47	-	SAUSA300_1561	-8.45	0.047	196	210	2	20
	48	feoA	SAUSA300_2488	-8.34	0.049	13	28	-79	-64
SAUSA300s076
	1	agrB	SAUSA300_1989	-13.49	0.003	172	184	-16	-4
	2	thrC	SAUSA300_1227	-12.16	0.007	80	92	9	20
	3	rho	SAUSA300_2075	-12.08	0.007	120	131	1	12
	4	ansA	SAUSA300_1368	-11.97	0.008	27	44	-80	-63
	5	-	SAUSA300_0119	-11.93	0.008	42	56	-78	-65
	6	pstB	SAUSA300_1280	-11.77	0.009	49	57	1	9
	7	-	SAUSA300_2406	-11.04	0.013	51	65	-3	12
	8	-	SAUSA300_1057	-10.89	0.015	53	69	4	19
	9	tag	SAUSA300_1612	-10.8	0.015	50	64	-2	16
	10	cap5J	SAUSA300_0161	-10.71	0.016	52	62	-64	-54
	11	-	SAUSA300_0559	-10.59	0.017	123	134	-80	-70
	12	-	SAUSA300_1462	-10.55	0.018	172	186	-18	-5
	13	menE	SAUSA300_1737	-10.53	0.018	90	99	-70	-61
	14	-	SAUSA300_0428	-10.5	0.018	18	31	-46	-32
	15	-	SAUSA300_0874	-10.22	0.021	85	97	-72	-60
	16	-	SAUSA300_0598	-10.2	0.021	168	182	-14	1
	17	betB	SAUSA300_2546	-10.07	0.023	29	43	-79	-64
	18	-	SAUSA300_0365	-10.01	0.023	96	113	-3	15
	19	-	SAUSA300_0218	-9.96	0.024	35	45	-68	-58
	20	acpS	SAUSA300_2028	-9.87	0.025	50	61	10	20
	21	rpsK	SAUSA300_2179	-9.59	0.028	189	204	-75	-59
	22	-	SAUSA300_1111	-9.56	0.029	37	49	-77	-65
	23	-	SAUSA300_0657	-9.53	0.029	79	96	-24	-6
	24	cmk	SAUSA300_1367	-9.52	0.029	79	92	-23	-10
	25	-	SAUSA300_0442	-9.51	0.03	165	175	6	16
	26	pyrF	SAUSA300_1097	-9.4	0.031	26	46	-53	-33
	27	-	SAUSA300_1327	-9.31	0.032	85	99	-34	-20
	28	-	SAUSA300_1736	-9.28	0.033	47	55	-66	-58
	29	-	SAUSA300_2336	-9.23	0.034	36	45	-65	-56
	30	rpsM	SAUSA300_2180	-9.14	0.035	83	95	-40	-26
	31	-	SAUSA300_1685	-9.08	0.036	53	73	-11	10
	32	-	SAUSA300_0013	-8.98	0.038	168	188	-3	18
	33	-	SAUSA300_0709	-8.96	0.038	186	199	3	16
	34	ruvA	SAUSA300_1598	-8.86	0.039	46	62	-80	-64
	35	-	SAUSA300_0335	-8.77	0.041	82	91	-19	-10
	36	-	SAUSA300_1050	-8.75	0.041	174	184	-65	-55
	37	-	SAUSA300_1581	-8.63	0.044	173	192	-26	-6
	38	-	SAUSA300_0369	-8.57	0.045	100	114	-68	-54
	39	-	SAUSA300_1606	-8.52	0.045	10	21	-8	4
	40	-	SAUSA300_2258	-8.45	0.047	42	56	-80	-67
	41	-	SAUSA300_2234	-8.34	0.049	106	124	-14	5
SAUSA300s077
	1	-	SAUSA300_2615	-15.68	0	19	37	-78	-60
	2	-	SAUSA300_1569	-15.22	0.001	88	104	-4	13
	3	clpC	SAUSA300_0510	-14.83	0.001	88	104	-79	-63
	4	-	SAUSA300_2147	-13.51	0.003	88	105	-79	-63
	5	-	SAUSA300_2233	-13.32	0.003	82	96	2	16
	6	radA	SAUSA300_0511	-11.97	0.008	112	127	4	20
	7	rplV	SAUSA300_2199	-11.64	0.009	87	102	-40	-26
	8	-	SAUSA300_2218	-11.56	0.01	87	105	-33	-14
	9	-	SAUSA300_0578	-10.95	0.014	28	40	-6	8
	10	-	SAUSA300_0343	-10.68	0.016	113	125	8	20
	11	argJ	SAUSA300_0185	-10.6	0.017	90	105	6	20
	12	-	SAUSA300_1742	-10.58	0.017	82	102	-40	-20
	13	-	SAUSA300_0637	-10.47	0.018	107	127	-4	17
	14	-	SAUSA300_1199	-10.47	0.018	112	130	-27	-9
	15	nadE	SAUSA300_1893	-10.4	0.019	89	101	-10	3
	16	sdhC	SAUSA300_1046	-9.68	0.027	32	42	-43	-33
	17	-	SAUSA300_0934	-9.53	0.029	85	101	-12	5
	18	engB	SAUSA300_1620	-9.37	0.032	107	122	-18	-4
	19	pbp2	SAUSA300_1341	-9.13	0.035	108	125	-21	-5
	20	-	SAUSA300_1851	-9.06	0.036	90	101	-41	-30
	21	-	SAUSA300_2286	-9.01	0.037	87	107	-77	-57
	22	-	SAUSA300_2406	-8.88	0.039	112	124	-68	-56
	23	-	SAUSA300_1420	-8.74	0.042	66	77	7	18
	24	ilvE	SAUSA300_0539	-8.73	0.042	97	110	-2	11
	25	alsS	SAUSA300_2166	-8.69	0.042	107	117	1	11
	26	mnhA	SAUSA300_0855	-8.68	0.043	81	101	-15	6
	27	-	SAUSA300_1479	-8.61	0.044	107	122	-51	-35
	28	-	SAUSA300_0246	-8.59	0.044	112	126	-66	-53
	29	-	SAUSA300_0320	-8.57	0.045	88	104	2	18
	30	-	SAUSA300_1402	-8.49	0.046	113	129	-55	-43
	31	aldA2	SAUSA300_1901	-8.38	0.048	81	88	-69	-62
	32	scpA	SAUSA300_1445	-8.37	0.048	115	128	-80	-66
	33	mvk	SAUSA300_0572	-8.34	0.049	102	118	-11	7
	34	-	SAUSA300_0432	-8.3	0.05	88	101	2	15
SAUSA300s078
	1	-	SAUSA300_1497	-14.75	0.001	86	104	-22	-3
	2	-	SAUSA300_0545	-13.38	0.003	89	99	-14	-4
	3	mraZ	SAUSA300_1072	-13.34	0.003	109	129	-50	-31
	4	-	SAUSA300_0810	-12.89	0.004	134	149	-63	-47
	5	-	SAUSA300_1070	-12.87	0.004	19	28	-15	-6
	6	nrdD	SAUSA300_2551	-12.41	0.006	87	99	-12	4
	7	-	SAUSA300_1562	-12.27	0.006	90	102	-21	-9
	8	arcB	SAUSA300_2569	-12.25	0.006	60	77	-23	-5
	9	phoB	SAUSA300_2561	-11.82	0.008	73	86	-64	-51
	10	purC	SAUSA300_0968	-11.72	0.009	114	128	-23	-9
	11	ribBA	SAUSA300_1713	-11.63	0.009	19	28	-10	-1
	12	gltD	SAUSA300_0446	-11.63	0.009	91	105	-22	-8
	13	-	SAUSA300_1559	-11.58	0.01	111	127	-50	-35
	14	sucB	SAUSA300_1305	-11.52	0.01	22	31	-19	-10
	15	-	SAUSA300_0721	-11.42	0.011	44	58	-45	-31
	16	-	SAUSA300_2232	-11.26	0.012	172	188	5	20
	17	-	SAUSA300_1561	-11.25	0.012	115	123	1	9
	18	sdhA	SAUSA300_1047	-11.22	0.012	114	122	-17	-9
	19	-	SAUSA300_0132	-11.18	0.012	86	102	-21	-5
	20	-	SAUSA300_0537	-11.1	0.013	167	185	-68	-50
	21	hisB	SAUSA300_2609	-11.09	0.013	72	86	-66	-53
	22	pepT	SAUSA300_0727	-11.07	0.013	89	103	-21	-7
	23	-	SAUSA300_0729	-10.85	0.015	73	87	-48	-34
	24	acsA	SAUSA300_1679	-10.82	0.015	113	122	-13	-4
	25	-	SAUSA300_1349	-10.81	0.015	59	72	-17	-3
	26	-	SAUSA300_1975	-10.8	0.015	44	58	-31	-17
	27	-	SAUSA300_1437	-10.76	0.016	22	30	12	20
	28	-	SAUSA300_1426	-10.74	0.016	1	20	-6	15
	29	-	SAUSA300_1296	-10.7	0.016	88	99	-17	-6
	30	-	SAUSA300_0650	-10.63	0.017	114	122	-16	-8
	31	argR	SAUSA300_0066	-10.61	0.017	90	104	-21	-7
	32	gltA	SAUSA300_1641	-10.6	0.017	91	100	-18	-9
	33	parE	SAUSA300_1250	-10.6	0.017	3	19	-6	11
	34	-	SAUSA300_2169	-10.57	0.017	173	185	-74	-62
	35	-	SAUSA300_1916	-10.56	0.017	68	77	-80	-72
	36	-	SAUSA300_2138	-10.39	0.019	7	26	-12	7
	37	glmS	SAUSA300_2104	-10.38	0.019	3	19	-60	-45
	38	atpE	SAUSA300_2063	-10.3	0.02	45	59	-30	-15
	39	argR	SAUSA300_1469	-10.27	0.02	132	148	-74	-57
	40	-	SAUSA300_2473	-10.17	0.021	13	25	-69	-57
	41	rimI	SAUSA300_2003	-10.13	0.022	75	90	-80	-66
	42	-	SAUSA300_1722	-9.97	0.024	45	65	-74	-54
	43	-	SAUSA300_0372	-9.92	0.024	20	31	-76	-65
	44	-	SAUSA300_1008	-9.67	0.027	110	124	-12	1
	45	-	SAUSA300_2379	-9.59	0.028	87	101	-17	-3
	46	-	SAUSA300_1112	-9.59	0.029	59	72	-17	-4
	47	estA	SAUSA300_2564	-9.52	0.029	84	99	-17	-2
	48	-	SAUSA300_0070	-9.48	0.03	16	31	-62	-47
	49	rocD	SAUSA300_0860	-9.48	0.03	91	104	-21	-7
	50	-	SAUSA300_2083	-9.43	0.031	21	32	-17	-7
	51	-	SAUSA300_0581	-9.43	0.031	63	75	-16	-2
	52	-	SAUSA300_2102	-9.41	0.031	60	69	-10	-1
	53	-	SAUSA300_1492	-9.41	0.031	13	28	-12	5
	54	-	SAUSA300_0735	-9.07	0.036	17	28	-80	-69
	55	truA	SAUSA300_2173	-9.02	0.037	76	88	-52	-41
	56	-	SAUSA300_2134	-8.88	0.039	47	66	-68	-49
	57	-	SAUSA300_1902	-8.84	0.04	16	28	-14	1
	58	ltrA	SAUSA300_0354	-8.8	0.041	84	92	-77	-69
	59	-	SAUSA300_0616	-8.65	0.043	41	55	-80	-66
	60	-	SAUSA300_0180	-8.64	0.043	85	99	-19	-5
	61	fadE	SAUSA300_0228	-8.59	0.044	91	100	-17	-8
	62	-	SAUSA300_1981	-8.56	0.045	114	126	-17	-6
	63	-	SAUSA300_2265	-8.47	0.046	2	12	-58	-48
	64	-	SAUSA300_2579	-8.36	0.049	37	57	-47	-29
SAUSA300s079
	1	-	SAUSA300_1395	-11.97	0.008	14	28	-80	-68
	2	-	SAUSA300_0872	-11.03	0.014	6	23	-73	-55
	3	-	SAUSA300_1979	-10.28	0.02	18	30	-76	-64
	4	hemB	SAUSA300_1615	-9.92	0.024	15	30	-73	-56
	5	-	SAUSA300_1576	-9.9	0.024	13	27	-7	8
	6	holA	SAUSA300_1546	-9.86	0.025	9	21	-74	-62
	7	gatC	SAUSA300_1882	-9.45	0.03	14	30	3	20
	8	-	SAUSA300_2394	-9.28	0.033	4	21	-16	2
	9	-	SAUSA300_2500	-8.87	0.039	4	19	-14	2
SAUSA300s080
	1	-	SAUSA300_1374	-13.49	0.003	40	58	-28	-12
	2	-	SAUSA300_1433	-12.82	0.004	38	54	-14	4
	3	-	SAUSA300_0485	-11.87	0.008	47	62	-65	-50
	4	-	SAUSA300_0479	-11.78	0.009	35	50	-21	-6
	5	-	SAUSA300_2237	-11.62	0.01	35	47	-30	-18
	6	oppF	SAUSA300_0893	-11.28	0.012	46	60	-8	7
	7	arsB	SAUSA300_1718	-11.03	0.013	63	75	-79	-67
	8	cdsA	SAUSA300_1154	-10.86	0.015	35	55	-7	14
	9	-	SAUSA300_1551	-10.42	0.019	53	63	-15	-5
	10	gid	SAUSA300_1144	-10.4	0.019	25	39	-33	-18
	11	-	SAUSA300_0304	-10.38	0.019	49	69	-22	-2
	12	holA	SAUSA300_1546	-10.32	0.02	41	58	-11	8
	13	-	SAUSA300_0205	-10.18	0.021	47	60	-9	6
	14	splA	SAUSA300_1758	-10.17	0.021	29	46	-12	5
	15	nrdD	SAUSA300_2551	-10.17	0.021	34	47	-12	3
	16	-	SAUSA300_0418	-10.11	0.022	40	58	-31	-13
	17	-	SAUSA300_0276	-9.98	0.024	34	50	-55	-40
	18	-	SAUSA300_1902	-9.9	0.025	33	47	-15	-1
	19	-	SAUSA300_2406	-9.78	0.026	34	50	-2	14
	20	glmM	SAUSA300_2111	-9.72	0.027	51	65	-19	-4
	21	-	SAUSA300_0273	-9.7	0.027	81	95	-80	-67
	22	-	SAUSA300_0844	-9.61	0.028	1	17	-21	-6
	23	-	SAUSA300_2617	-9.53	0.029	37	47	-19	-9
	24	sspA	SAUSA300_0951	-9.42	0.031	36	50	-2	13
	25	opuCd	SAUSA300_2390	-9.23	0.034	37	51	-3	12
	26	-	SAUSA300_1716	-9.09	0.036	48	62	-17	-3
	27	-	SAUSA300_1031	-8.95	0.038	88	98	-64	-54
	28	-	SAUSA300_1584	-8.9	0.039	34	47	-17	-4
	29	-	SAUSA300_0343	-8.86	0.04	36	56	1	20
	30	gmk	SAUSA300_1102	-8.8	0.04	69	83	-17	-3
	31	-	SAUSA300_0171	-8.54	0.045	42	55	-3	11
	32	sspC	SAUSA300_0949	-8.35	0.049	33	47	-14	1
	33	-	SAUSA300_0385	-8.33	0.049	29	47	-47	-29
	34	rplR	SAUSA300_2188	-8.3	0.05	33	46	-52	-39
SAUSA300s084
SAUSA300s085
	1	rplT	SAUSA300_1625	-11.69	0.009	35	51	-50	-34
	2	pheS	SAUSA300_1037	-11.42	0.011	34	50	-57	-41
	3	-	SAUSA300_1395	-11.23	0.012	30	46	-11	7
	4	-	SAUSA300_2300	-10.81	0.015	42	59	-16	2
	5	scdA	SAUSA300_0253	-10.56	0.017	69	87	-76	-57
	6	spsA	SAUSA300_0867	-10.53	0.018	60	71	-9	3
	7	-	SAUSA300_2635	-10.34	0.02	52	64	-76	-64
	8	-	SAUSA300_0031	-10.21	0.021	28	43	3	19
	9	-	SAUSA300_1867	-9.83	0.025	36	51	1	17
	10	-	SAUSA300_2480	-9.74	0.026	17	28	1	12
	11	-	SAUSA300_2233	-9.67	0.027	34	51	1	17
	12	-	SAUSA300_0733	-9.64	0.028	81	94	-73	-60
	13	-	SAUSA300_2279	-9.4	0.031	35	48	-63	-50
	14	-	SAUSA300_2633	-9.29	0.033	50	64	4	19
	15	-	SAUSA300_1254	-8.97	0.038	12	28	-79	-63
	16	-	SAUSA300_2087	-8.94	0.038	39	54	3	20
	17	-	SAUSA300_2086	-8.87	0.039	32	52	-4	16
	18	aldA2	SAUSA300_1901	-8.71	0.042	54	66	-44	-32
	19	nupC	SAUSA300_0506	-8.7	0.042	13	32	-70	-53
	20	-	SAUSA300_0247	-8.57	0.045	79	93	-80	-68
	21	-	SAUSA300_0418	-8.38	0.048	40	54	-9	6
	22	glnR	SAUSA300_1200	-8.37	0.048	27	40	-4	10
	23	rplX	SAUSA300_2193	-8.33	0.049	37	51	-32	-18
SAUSA300s086
	1	-	SAUSA300_1566	-15.3	0.001	179	190	-46	-35
	2	-	SAUSA300_1981	-15.24	0.001	144	157	-16	-3
	3	hisA	SAUSA300_2607	-14.48	0.001	178	190	-14	-2
	4	-	SAUSA300_1923	-14.19	0.001	11	25	2	18
	5	rpe	SAUSA300_1115	-14.03	0.002	29	42	-72	-59
	6	-	SAUSA300_2005	-13.09	0.004	79	92	-51	-38
	7	oppB	SAUSA300_0887	-12.7	0.005	173	192	-13	5
	8	gltS	SAUSA300_2291	-12.36	0.006	179	190	-14	-3
	9	ubiE	SAUSA300_1360	-12.27	0.006	151	165	-26	-12
	10	-	SAUSA300_0879	-12.12	0.007	145	154	-15	-6
	11	-	SAUSA300_1121	-11.98	0.008	142	156	-1	15
	12	rpiA	SAUSA300_2283	-11.78	0.009	122	136	7	20
	13	-	SAUSA300_2552	-11.71	0.009	181	190	-45	-36
	14	-	SAUSA300_2234	-11.68	0.009	180	190	-13	-3
	15	cinA	SAUSA300_1177	-11.68	0.009	182	190	-12	-4
	16	-	SAUSA300_2288	-11.63	0.009	150	162	-7	6
	17	oppA	SAUSA300_0892	-11.44	0.011	143	162	-8	12
	18	msrB	SAUSA300_1316	-11.42	0.011	157	176	-10	10
	19	-	SAUSA300_0257	-11.34	0.011	86	100	8	20
	20	oppF	SAUSA300_0893	-11.33	0.011	144	157	-15	-3
	21	-	SAUSA300_2485	-11.18	0.012	173	190	-12	4
	22	sufB	SAUSA300_0822	-11.1	0.013	119	136	1	20
	23	-	SAUSA300_0687	-11.01	0.014	3	19	-80	-64
	24	-	SAUSA300_1099	-10.96	0.014	82	97	-42	-27
	25	-	SAUSA300_0208	-10.82	0.015	148	165	-25	-6
	26	-	SAUSA300_2559	-10.69	0.016	6	19	-60	-48
	27	uvrC	SAUSA300_1045	-10.51	0.018	174	190	-12	3
	28	nrdR	SAUSA300_1632	-10.5	0.018	157	171	1	15
	29	splB	SAUSA300_1757	-10.44	0.019	157	176	-11	9
	30	dut	SAUSA300_1949	-10.44	0.019	151	165	-62	-48
	31	-	SAUSA300_0055	-10.39	0.019	148	162	-7	8
	32	-	SAUSA300_1400	-10.36	0.019	144	153	-12	-3
	33	-	SAUSA300_0905	-10.32	0.02	76	90	-50	-36
	34	-	SAUSA300_1215	-10.26	0.02	173	190	-13	5
	35	-	SAUSA300_2215	-10.25	0.021	182	190	-12	-4
	36	-	SAUSA300_1483	-9.99	0.023	122	131	9	18
	37	glmU	SAUSA300_0477	-9.88	0.025	147	156	-17	-8
	38	purQ	SAUSA300_0970	-9.64	0.028	6	21	-61	-46
	39	sdaAA	SAUSA300_2469	-9.61	0.028	11	26	-52	-38
	40	-	SAUSA300_0317	-9.49	0.03	144	153	-12	-3
	41	mreD	SAUSA300_1604	-9.47	0.03	116	130	-45	-30
	42	-	SAUSA300_1332	-9.45	0.03	158	174	-9	9
	43	rpmJ	SAUSA300_2181	-9.4	0.031	13	26	9	20
	44	carA	SAUSA300_1095	-9.34	0.032	182	190	-15	-7
	45	ahpF	SAUSA300_0379	-9.29	0.033	116	130	-66	-52
	46	fumC	SAUSA300_1801	-9.01	0.037	6	19	-24	-11
	47	-	SAUSA300_2286	-9	0.037	102	116	-52	-38
	48	acnA	SAUSA300_1246	-8.92	0.039	182	190	-14	-6
	49	ctsR	SAUSA300_0507	-8.83	0.04	144	153	-13	-4
	50	-	SAUSA300_1401	-8.79	0.041	161	175	-9	6
	51	-	SAUSA300_1732	-8.37	0.048	116	128	-22	-9
	52	-	SAUSA300_0285	-8.37	0.049	101	115	-4	10
	53	ilvD	SAUSA300_2006	-8.35	0.049	179	191	-15	-2
	54	-	SAUSA300_1414	-8.34	0.049	150	161	-59	-48
	55	aspS	SAUSA300_1586	-8.31	0.05	164	176	-12	1
SAUSA300s087
	1	-	SAUSA300_1241	-13.74	0.002	110	120	-42	-32
	2	pbuX	SAUSA300_0387	-13.29	0.003	174	189	-78	-61
	3	-	SAUSA300_0805	-11.11	0.013	39	47	-72	-64
	4	-	SAUSA300_1543	-11.05	0.013	151	162	-1	11
	5	-	SAUSA300_1879	-10.66	0.017	76	88	-78	-66
	6	-	SAUSA300_1921	-10.63	0.017	181	189	6	14
	7	-	SAUSA300_0581	-10.42	0.019	45	59	4	19
	8	pckA	SAUSA300_1731	-10.12	0.022	22	35	-66	-53
	9	-	SAUSA300_1206	-9.99	0.023	100	112	-68	-56
	10	-	SAUSA300_1100	-9.93	0.024	150	159	-80	-71
	11	-	SAUSA300_2425	-9.81	0.026	114	123	-6	4
	12	-	SAUSA300_1170	-9.73	0.027	39	53	-52	-39
	13	rexB	SAUSA300_0869	-9.37	0.032	3	17	-70	-56
	14	lacC	SAUSA300_2153	-9.35	0.032	98	108	-8	4
	15	-	SAUSA300_2145	-9.2	0.034	83	95	-57	-45
	16	-	SAUSA300_1789	-9.15	0.035	78	96	-79	-61
	17	-	SAUSA300_1036	-9.13	0.035	78	88	10	20
	18	ilvD	SAUSA300_2006	-9.08	0.036	185	204	-13	6
	19	oppA	SAUSA300_0892	-9.06	0.036	90	106	-9	8
	20	-	SAUSA300_1963	-9.02	0.037	59	74	-45	-30
	21	menC	SAUSA300_1735	-8.97	0.038	45	53	12	20
	22	-	SAUSA300_2414	-8.71	0.042	177	189	8	20
	23	-	SAUSA300_2206	-8.66	0.043	137	146	-76	-67
	24	-	SAUSA300_0696	-8.53	0.045	83	95	-5	8
	25	-	SAUSA300_0373	-8.49	0.046	50	61	-1	11
	26	-	SAUSA300_0724	-8.47	0.046	58	73	-59	-44
	27	-	SAUSA300_1734	-8.38	0.048	50	69	-70	-51
SAUSA300s090
	1	cls	SAUSA300_2044	-12.47	0.005	138	149	-59	-48
	2	acpS	SAUSA300_2028	-11.85	0.008	159	178	-76	-57
	3	-	SAUSA300_0126	-11.76	0.009	100	115	-74	-58
	4	sdrE	SAUSA300_0548	-11.49	0.01	152	167	-2	14
	5	dgkA	SAUSA300_1529	-11.33	0.011	153	164	-20	-9
	6	sucB	SAUSA300_1305	-11.2	0.012	68	82	-59	-45
	7	cysK	SAUSA300_0491	-10.81	0.015	137	147	-57	-47
	8	-	SAUSA300_0283	-10.54	0.018	243	254	-7	5
	9	-	SAUSA300_0790	-10.52	0.018	157	172	-8	9
	10	-	SAUSA300_2424	-10.42	0.019	68	80	-77	-65
	11	-	SAUSA300_0020	-10.33	0.02	60	76	-73	-56
	12	-	SAUSA300_0307	-9.96	0.024	89	104	-80	-63
	13	coaD	SAUSA300_1024	-9.95	0.024	88	98	8	18
	14	-	SAUSA300_1021	-9.89	0.025	154	171	-43	-25
	15	betA	SAUSA300_2545	-9.76	0.026	143	151	-65	-57
	16	-	SAUSA300_2459	-9.39	0.031	157	171	-79	-65
	17	lytN	SAUSA300_1140	-9.37	0.032	87	98	-61	-50
	18	-	SAUSA300_0495	-9.24	0.033	243	256	-34	-22
	19	-	SAUSA300_0824	-9	0.037	203	219	-50	-35
	20	-	SAUSA300_0613	-8.98	0.038	236	254	-7	11
	21	recO	SAUSA300_1526	-8.95	0.038	111	127	-5	12
	22	ilvC	SAUSA300_2009	-8.87	0.039	138	152	-72	-59
	23	femB	SAUSA300_1270	-8.85	0.04	64	77	-8	6
	24	-	SAUSA300_1020	-8.68	0.043	154	167	-79	-65
	25	rpe	SAUSA300_1115	-8.59	0.044	138	152	1	18
	26	-	SAUSA300_1221	-8.59	0.044	82	96	-79	-65
	27	-	SAUSA300_1502	-8.58	0.044	192	209	-73	-55
	28	isaA	SAUSA300_2506	-8.49	0.046	60	75	-41	-25
	29	-	SAUSA300_1585	-8.34	0.049	240	252	-69	-57
SAUSA300s091
	1	atpH	SAUSA300_2061	-13.36	0.003	199	216	-22	-5
	2	-	SAUSA300_1517	-13.34	0.003	45	58	-57	-44
	3	-	SAUSA300_1734	-12.32	0.006	168	180	-59	-47
	4	-	SAUSA300_1361	-12.03	0.007	191	205	-80	-64
	5	-	SAUSA300_2158	-11.97	0.008	129	141	8	20
	6	sspC	SAUSA300_0949	-11.77	0.009	200	211	-15	-4
	7	-	SAUSA300_0740	-10.84	0.015	198	213	-17	-3
	8	-	SAUSA300_2384	-10.61	0.017	137	155	-77	-60
	9	glnR	SAUSA300_1200	-10.44	0.019	137	148	-3	9
	10	-	SAUSA300_0441	-10.16	0.022	6	20	-72	-58
	11	-	SAUSA300_2305	-10.15	0.022	134	148	5	19
	12	nrdG	SAUSA300_2550	-9.73	0.027	134	147	-2	12
	13	-	SAUSA300_0832	-9.71	0.027	51	66	-30	-15
	14	-	SAUSA300_2290	-9.6	0.028	138	155	-80	-61
	15	-	SAUSA300_1432	-9.56	0.029	129	140	-67	-56
	16	-	SAUSA300_1916	-9.42	0.031	50	67	-48	-31
	17	smpB	SAUSA300_0765	-9.37	0.031	43	58	-26	-12
	18	leuB	SAUSA300_2011	-9.24	0.034	198	213	-19	-4
	19	-	SAUSA300_0638	-9.24	0.034	169	178	-3	7
	20	fba	SAUSA300_2079	-9.15	0.035	171	184	-80	-68
	21	-	SAUSA300_1844	-9.15	0.035	159	179	-77	-58
	22	hisB	SAUSA300_2609	-9.07	0.036	146	161	-4	11
	23	-	SAUSA300_0555	-8.98	0.038	163	177	-58	-45
	24	aroC	SAUSA300_1357	-8.93	0.038	136	144	4	12
	25	narK	SAUSA300_2333	-8.82	0.04	49	64	-64	-49
	26	-	SAUSA300_2321	-8.79	0.041	198	211	-18	-6
	27	-	SAUSA300_1275	-8.71	0.042	44	56	-74	-60
	28	-	SAUSA300_1683	-8.48	0.046	8	26	-28	-11
	29	-	SAUSA300_0568	-8.38	0.048	138	153	-79	-63
	30	-	SAUSA300_1086	-8.37	0.048	166	177	-2	10
SAUSA300s092
	1	-	SAUSA300_0111	-9.79	0.026	33	44	-58	-47
	2	-	SAUSA300_2513	-9.78	0.026	33	46	-62	-48
	3	ppnK	SAUSA300_0908	-9.7	0.027	22	30	-71	-63
	4	narK	SAUSA300_2333	-9.37	0.032	33	43	10	20
	5	-	SAUSA300_0638	-9.05	0.036	29	44	-74	-59
	6	rpsN	SAUSA300_2191	-9.02	0.037	22	30	-71	-63
	7	-	SAUSA300_0939	-8.85	0.04	24	36	-27	-15
	8	-	SAUSA300_1967	-8.44	0.047	23	31	8	16
	9	-	SAUSA300_0979	-8.4	0.048	31	44	3	16
SAUSA300s093
	1	agrA	SAUSA300_1992	-15.32	0.001	72	84	-72	-60
	2	gcvT	SAUSA300_1498	-14.94	0.001	78	95	-13	6
	3	gltD	SAUSA300_0446	-12.93	0.004	15	26	-53	-42
	4	-	SAUSA300_0630	-12	0.007	70	84	6	20
	5	-	SAUSA300_0341	-11.12	0.013	66	78	-71	-59
	6	-	SAUSA300_1492	-10.33	0.02	81	91	-78	-68
	7	comK	SAUSA300_0928	-10.12	0.022	40	58	-74	-55
	8	-	SAUSA300_2472	-9.98	0.024	29	41	-75	-63
	9	argC	SAUSA300_0186	-9.68	0.027	77	92	-67	-52
	10	aldA2	SAUSA300_1901	-9.64	0.028	42	57	-80	-66
	11	-	SAUSA300_2501	-9.61	0.028	64	72	-80	-73
	12	-	SAUSA300_1858	-9.46	0.03	75	87	-10	3
	13	-	SAUSA300_2529	-9.38	0.031	26	35	12	20
	14	aur	SAUSA300_2572	-9.29	0.033	78	93	4	20
	15	modB	SAUSA300_2229	-8.89	0.039	39	50	6	17
	16	-	SAUSA300_0109	-8.87	0.039	78	87	10	19
	17	-	SAUSA300_2528	-8.81	0.04	57	72	-77	-62
	18	-	SAUSA300_0942	-8.77	0.041	22	35	-80	-67
	19	rnc	SAUSA300_1126	-8.41	0.048	73	84	-38	-27
SAUSA300s094
	1	rpsE	SAUSA300_2187	-16.6	0	7	17	-16	-6
	2	-	SAUSA300_1453	-15.67	0	7	21	-19	-4
	3	-	SAUSA300_0027	-15.03	0.001	3	18	-17	-2
	4	rnr	SAUSA300_0764	-14.95	0.001	7	23	-19	-3
	5	-	SAUSA300_1118	-14.62	0.001	7	19	-18	-6
	6	-	SAUSA300_0284	-13.74	0.002	8	18	-18	-8
	7	-	SAUSA300_0463	-13.67	0.002	7	21	-79	-66
	8	-	SAUSA300_2552	-13.27	0.003	8	21	-20	-9
	9	rpsJ	SAUSA300_2205	-12.73	0.005	8	17	-14	-5
	10	rpmI	SAUSA300_1626	-12.62	0.005	5	18	-17	-5
	11	-	SAUSA300_0995	-12.12	0.007	7	19	-17	-6
	12	-	SAUSA300_0771	-11.95	0.008	7	17	-14	-4
	13	oppB	SAUSA300_0887	-11.63	0.009	8	23	-19	-5
	14	-	SAUSA300_1172	-11.58	0.01	8	22	-20	-7
	15	malR	SAUSA300_1457	-11.44	0.011	6	18	-15	-2
	16	atpE	SAUSA300_2063	-11.31	0.011	10	24	-23	-10
	17	purL	SAUSA300_0971	-11.28	0.012	8	21	-17	-5
	18	pyrB	SAUSA300_1093	-10.98	0.014	3	17	-15	-1
	19	-	SAUSA300_0025	-10.92	0.014	8	21	-19	-5
	20	-	SAUSA300_2361	-10.81	0.015	7	17	-14	-4
	21	rpmD	SAUSA300_2186	-10.72	0.016	2	22	-24	-4
	22	glvC	SAUSA300_2270	-10.67	0.016	8	16	-15	-7
	23	-	SAUSA300_1387	-10.51	0.018	7	15	-38	-30
	24	argC	SAUSA300_0186	-10.47	0.018	6	18	-16	-4
	25	-	SAUSA300_0592	-10.41	0.019	8	22	-18	-4
	26	nanA	SAUSA300_0315	-10.39	0.019	3	16	-15	-3
	27	eutD	SAUSA300_0570	-10.39	0.019	7	18	-13	-3
	28	-	SAUSA300_0194	-10.22	0.021	5	19	-16	-2
	29	fruB	SAUSA300_0684	-10.07	0.023	4	18	-14	1
	30	arcD	SAUSA300_2568	-10.06	0.023	11	19	9	17
	31	-	SAUSA300_0236	-9.83	0.025	7	19	-16	-4
	32	lipA	SAUSA300_0829	-9.83	0.025	9	18	-20	-11
	33	-	SAUSA300_1483	-9.78	0.026	7	16	-12	-3
	34	nrdF	SAUSA300_0717	-9.77	0.026	10	18	-19	-11
	35	-	SAUSA300_0423	-9.72	0.027	48	62	7	20
	36	ppnK	SAUSA300_0908	-9.6	0.028	88	101	-73	-60
	37	pgi	SAUSA300_0865	-9.58	0.029	4	18	-17	-4
	38	-	SAUSA300_1501	-9.44	0.031	7	19	-26	-14
	39	-	SAUSA300_0278	-9.4	0.031	4	19	-18	-5
	40	-	SAUSA300_1361	-9.33	0.032	60	76	-80	-64
	41	sufC	SAUSA300_0818	-9.26	0.033	8	16	-15	-7
	42	-	SAUSA300_0052	-9.05	0.036	49	60	-62	-51
	43	lytH	SAUSA300_1588	-9.03	0.037	7	21	-21	-8
	44	-	SAUSA300_0340	-8.82	0.04	3	23	-22	-3
	45	-	SAUSA300_1792	-8.78	0.041	86	100	-27	-13
	46	-	SAUSA300_0181	-8.72	0.042	2	15	-13	1
	47	-	SAUSA300_1334	-8.6	0.044	8	22	-17	-3
	48	-	SAUSA300_2386	-8.49	0.046	58	69	-53	-42
	49	-	SAUSA300_2402	-8.36	0.049	5	22	-16	-2
	50	adk	SAUSA300_2183	-8.33	0.049	5	19	-15	1
SAUSA300s095
	1	-	SAUSA300_1086	-14.31	0.001	26	39	-61	-48
	2	-	SAUSA300_0205	-13.65	0.002	51	65	-12	3
	3	-	SAUSA300_2087	-12.33	0.006	2	14	-3	10
	4	mtlA	SAUSA300_2107	-12.28	0.006	1	14	-3	11
	5	-	SAUSA300_1981	-12.09	0.007	1	14	-3	11
	6	-	SAUSA300_1210	-11.96	0.008	3	23	-37	-17
	7	holA	SAUSA300_1546	-11.47	0.01	3	17	-6	9
	8	-	SAUSA300_0583	-11.22	0.012	52	65	-18	-4
	9	hslV	SAUSA300_1146	-11.12	0.013	2	10	-23	-15
	10	-	SAUSA300_1430	-10.95	0.014	1	10	-48	-39
	11	-	SAUSA300_1031	-10.93	0.014	16	29	7	20
	12	ruvB	SAUSA300_1597	-10.91	0.014	1	16	-1	16
	13	-	SAUSA300_1932	-10.45	0.019	29	42	7	20
	14	-	SAUSA300_1971	-10.35	0.02	2	20	-30	-15
	15	-	SAUSA300_0097	-10.31	0.02	48	65	-12	2
	16	-	SAUSA300_0430	-10.29	0.02	32	43	4	15
	17	-	SAUSA300_0101	-10.28	0.02	27	44	1	16
	18	cdsA	SAUSA300_1154	-9.78	0.026	28	44	-77	-57
	19	-	SAUSA300_1728	-9.57	0.029	48	64	-15	2
	20	-	SAUSA300_1035	-9.46	0.03	14	27	-24	-11
	21	-	SAUSA300_0602	-9.42	0.031	45	60	-30	-16
	22	-	SAUSA300_1496	-9.36	0.032	21	32	-77	-66
	23	mvk	SAUSA300_0572	-9.31	0.032	7	25	-53	-36
	24	-	SAUSA300_2494	-9.28	0.033	29	39	-78	-68
	25	-	SAUSA300_1579	-9.27	0.033	14	27	-79	-66
	26	nhaC	SAUSA300_2250	-9.13	0.035	52	62	-11	-1
	27	-	SAUSA300_2259	-9.08	0.036	54	66	-33	-20
	28	-	SAUSA300_1864	-9.05	0.036	20	38	-10	9
	29	hemE	SAUSA300_1783	-9	0.037	1	18	-58	-39
	30	-	SAUSA300_1129	-8.97	0.038	48	61	-12	2
	31	-	SAUSA300_1955	-8.9	0.039	28	43	-80	-67
	32	dapB	SAUSA300_1289	-8.63	0.044	2	14	-7	6
	33	-	SAUSA300_1121	-8.51	0.046	3	20	-5	12
	34	gltX	SAUSA300_0513	-8.46	0.047	3	20	-8	9
	35	lacC	SAUSA300_2153	-8.45	0.047	54	62	-13	-5
	36	-	SAUSA300_2043	-8.45	0.047	1	20	-26	-7
	37	dprA	SAUSA300_1142	-8.39	0.048	10	28	-55	-37
	38	-	SAUSA300_1175	-8.37	0.048	57	67	-48	-37
	39	-	SAUSA300_0292	-8.36	0.049	5	24	-30	-13
SAUSA300s096
	1	-	SAUSA300_2402	-11.21	0.012	33	44	-11	1
	2	-	SAUSA300_0241	-11.03	0.013	34	44	-13	-3
	3	-	SAUSA300_2632	-8.69	0.043	30	44	-31	-16
	4	-	SAUSA300_0545	-8.56	0.045	12	24	-12	1
	5	-	SAUSA300_1036	-8.47	0.046	7	18	6	17
	6	thrS	SAUSA300_1629	-8.45	0.047	34	44	-12	-2
	7	-	SAUSA300_2590	-8.45	0.047	26	40	-75	-61
SAUSA300s098
	1	-	SAUSA300_1428	-17.57	0	19	36	-70	-53
	2	-	SAUSA300_1963	-17.13	0	6	26	-63	-43
	3	-	SAUSA300_1119	-14.62	0.001	3	20	2	19
	4	fruB	SAUSA300_0684	-11.9	0.008	23	32	9	18
	5	-	SAUSA300_0543	-11.47	0.01	16	28	1	13
	6	-	SAUSA300_0247	-11.41	0.011	17	34	-6	14
	7	hslO	SAUSA300_0490	-10.75	0.016	14	28	1	15
	8	-	SAUSA300_2522	-10.73	0.016	17	33	-25	-9
	9	-	SAUSA300_0314	-10.71	0.016	13	27	-80	-68
	10	-	SAUSA300_0288	-10.7	0.016	16	34	-5	13
	11	-	SAUSA300_1861	-10.66	0.017	17	34	-6	12
	12	-	SAUSA300_1318	-10.2	0.021	15	33	-5	15
	13	-	SAUSA300_0458	-10.15	0.022	19	33	-29	-16
	14	trmE	SAUSA300_2646	-9.95	0.024	12	27	-80	-66
	15	-	SAUSA300_1395	-9.86	0.025	17	36	-80	-61
	16	murE	SAUSA300_0919	-9.64	0.028	24	34	-79	-69
	17	-	SAUSA300_1387	-9.57	0.029	5	22	-33	-16
	18	-	SAUSA300_1581	-9.57	0.029	11	27	-15	2
	19	-	SAUSA300_0103	-9.5	0.03	9	24	3	18
	20	-	SAUSA300_0770	-9.49	0.03	13	26	-76	-63
	21	-	SAUSA300_2318	-9.47	0.03	17	36	2	20
	22	-	SAUSA300_1414	-9.38	0.031	16	30	-12	3
	23	-	SAUSA300_0675	-9.23	0.034	17	28	1	12
	24	-	SAUSA300_2174	-8.97	0.038	4	16	-66	-54
	25	-	SAUSA300_1040	-8.93	0.038	19	27	-70	-62
	26	hfq	SAUSA300_1196	-8.56	0.045	11	26	6	20
	27	-	SAUSA300_1902	-8.44	0.047	17	34	-4	12
SAUSA300s099
	1	-	SAUSA300_0733	-14.1	0.002	3	20	1	16
	2	mraW	SAUSA300_1073	-12.07	0.007	5	19	-76	-62
	3	gidA	SAUSA300_2645	-11.49	0.01	38	49	-38	-27
	4	topB	SAUSA300_2208	-11.28	0.012	22	35	-52	-39
	5	accB	SAUSA300_1476	-11	0.014	21	35	-36	-22
	6	moaD	SAUSA300_2221	-10.35	0.02	20	35	-6	9
	7	trmB	SAUSA300_1694	-10.24	0.021	6	26	-77	-57
	8	lacF	SAUSA300_2151	-10.23	0.021	22	41	-4	14
	9	-	SAUSA300_1939	-9.65	0.028	16	36	-9	12
	10	-	SAUSA300_0332	-9.59	0.028	6	18	-40	-28
	11	-	SAUSA300_1202	-9.51	0.03	7	15	-77	-69
	12	clpC	SAUSA300_0510	-9.51	0.03	24	37	-79	-65
	13	norA	SAUSA300_0680	-9.47	0.03	29	42	-6	8
	14	-	SAUSA300_2559	-9.41	0.031	20	35	-9	9
	15	-	SAUSA300_2593	-9.35	0.032	25	35	-68	-58
	16	trmD	SAUSA300_1133	-9.24	0.033	1	16	-80	-65
	17	ilvA	SAUSA300_2014	-9.05	0.036	7	19	-78	-66
	18	-	SAUSA300_1318	-8.98	0.038	21	32	-71	-60
	19	-	SAUSA300_1314	-8.97	0.038	3	20	-55	-41
	20	-	SAUSA300_0613	-8.71	0.042	16	31	-33	-19
	21	-	SAUSA300_1426	-8.6	0.044	5	19	-63	-51
	22	-	SAUSA300_1229	-8.53	0.045	21	35	-26	-13
SAUSA300s100
	1	-	SAUSA300_0733	-14.1	0.002	3	20	1	16
	2	accB	SAUSA300_1476	-13.47	0.003	21	36	-38	-22
	3	-	SAUSA300_0793	-12.32	0.006	59	74	-58	-42
	4	mraW	SAUSA300_1073	-12.07	0.007	5	19	-76	-62
	5	-	SAUSA300_1954	-11.75	0.009	22	38	-24	-9
	6	femA	SAUSA300_1269	-11.4	0.011	56	68	-28	-16
	7	-	SAUSA300_2482	-11.39	0.011	55	69	1	16
	8	topB	SAUSA300_2208	-11.28	0.012	22	35	-52	-39
	9	-	SAUSA300_0030	-11.26	0.012	54	72	-78	-61
	10	-	SAUSA300_2542	-10.85	0.015	48	61	4	17
	11	-	SAUSA300_0857	-10.72	0.016	37	46	2	11
	12	-	SAUSA300_2324	-10.56	0.018	33	49	-14	3
	13	moaD	SAUSA300_2221	-10.35	0.02	20	35	-6	9
	14	trmB	SAUSA300_1694	-10.24	0.021	6	26	-77	-57
	15	-	SAUSA300_0618	-10.17	0.021	27	42	-35	-20
	16	-	SAUSA300_0610	-10.01	0.023	33	49	-12	5
	17	-	SAUSA300_1186	-9.88	0.025	22	38	-80	-65
	18	-	SAUSA300_0332	-9.59	0.028	6	18	-40	-28
	19	-	SAUSA300_1202	-9.51	0.03	7	15	-77	-69
	20	-	SAUSA300_2559	-9.41	0.031	20	35	-9	9
	21	-	SAUSA300_0325	-9.38	0.031	49	67	-2	16
	22	-	SAUSA300_2593	-9.35	0.032	25	35	-68	-58
	23	trmD	SAUSA300_1133	-9.24	0.033	1	16	-80	-65
	24	clpC	SAUSA300_0510	-9.11	0.036	24	37	-79	-65
	25	ilvA	SAUSA300_2014	-9.05	0.036	7	19	-78	-66
	26	tmk	SAUSA300_0459	-9	0.037	51	68	-12	8
	27	-	SAUSA300_1318	-8.98	0.038	21	32	-71	-60
	28	-	SAUSA300_1277	-8.94	0.038	55	72	-26	-9
	29	-	SAUSA300_0613	-8.71	0.042	16	31	-33	-19
	30	ureF	SAUSA300_2242	-8.63	0.044	50	63	-76	-61
	31	-	SAUSA300_1426	-8.6	0.044	5	19	-63	-51
	32	sgtB	SAUSA300_1855	-8.58	0.044	48	62	-80	-65
	33	-	SAUSA300_0081	-8.53	0.045	58	75	-44	-26
	34	-	SAUSA300_2394	-8.43	0.047	59	71	-17	-5
	35	lacF	SAUSA300_2151	-8.38	0.048	21	41	-4	15
	36	-	SAUSA300_2580	-8.3	0.05	26	37	-77	-66
SAUSA300s101
	1	femA	SAUSA300_1269	-11.05	0.013	16	26	9	19
	2	-	SAUSA300_2304	-9.06	0.036	4	20	-11	5
SAUSA300s102
	1	-	SAUSA300_0324	-18.6	0	8	21	-74	-61
	2	moaD	SAUSA300_2221	-12.38	0.006	9	25	-23	-9
	3	ychF	SAUSA300_0364	-11.52	0.01	3	19	-14	4
	4	-	SAUSA300_1904	-11.37	0.011	12	27	-22	-6
	5	codY	SAUSA300_1148	-11.27	0.012	19	33	-68	-54
	6	clfA	SAUSA300_0772	-11.26	0.012	11	21	-13	-3
	7	gltS	SAUSA300_2291	-11.25	0.012	13	27	-22	-8
	8	-	SAUSA300_2475	-11.05	0.013	14	25	4	15
	9	-	SAUSA300_0206	-11.03	0.013	11	24	-20	-6
	10	rpmD	SAUSA300_2186	-10.59	0.017	12	26	-21	-8
	11	-	SAUSA300_0025	-10.57	0.017	9	26	-18	-1
	12	fmhA	SAUSA300_2356	-10.23	0.021	8	27	-22	-3
	13	-	SAUSA300_1327	-10.2	0.021	16	25	-42	-33
	14	-	SAUSA300_0239	-10.19	0.021	12	24	-16	-5
	15	-	SAUSA300_0408	-10.17	0.021	12	26	-3	10
	16	rpsJ	SAUSA300_2205	-10.12	0.022	12	21	-13	-4
	17	-	SAUSA300_1387	-10.04	0.023	13	24	-42	-31
	18	-	SAUSA300_0127	-9.89	0.025	3	19	-12	4
	19	-	SAUSA300_0825	-9.45	0.03	15	32	-54	-38
	20	-	SAUSA300_0410	-9.31	0.032	16	24	11	19
	21	-	SAUSA300_0133	-9.25	0.033	5	20	-35	-20
	22	-	SAUSA300_0802	-9.23	0.034	11	23	-80	-67
	23	-	SAUSA300_0475	-9.16	0.035	13	24	-36	-25
	24	-	SAUSA300_0653	-8.99	0.037	8	19	-46	-35
	25	-	SAUSA300_0205	-8.96	0.038	5	24	-15	5
	26	sufC	SAUSA300_0818	-8.34	0.049	11	23	-17	-5
	27	cysK	SAUSA300_0491	-8.34	0.049	19	30	-35	-24
SAUSA300s103
	1	-	SAUSA300_0781	-17.78	0	46	64	-16	2
	2	-	SAUSA300_0269	-14.49	0.001	53	64	-15	-4
	3	-	SAUSA300_1945	-13.75	0.002	45	64	-15	6
	4	-	SAUSA300_2259	-13.64	0.002	8	28	-58	-39
	5	-	SAUSA300_1387	-13.59	0.002	53	63	-16	-6
	6	-	SAUSA300_0381	-13.44	0.003	52	64	-16	-3
	7	-	SAUSA300_2286	-13.15	0.003	22	34	-80	-68
	8	kdpD	SAUSA300_2035	-12.71	0.005	42	54	-74	-62
	9	-	SAUSA300_0987	-12.13	0.007	53	64	-21	-10
	10	-	SAUSA300_0147	-12.11	0.007	45	64	-15	5
	11	ureE	SAUSA300_2241	-11.91	0.008	41	53	-63	-52
	12	-	SAUSA300_0745	-11.68	0.009	20	32	-17	-5
	13	-	SAUSA300_1021	-11.27	0.012	47	62	-15	-1
	14	-	SAUSA300_2232	-11.07	0.013	50	64	-16	-2
	15	pepS	SAUSA300_1860	-11.03	0.014	53	63	-14	-4
	16	-	SAUSA300_0769	-10.96	0.014	14	29	7	20
	17	-	SAUSA300_0111	-10.92	0.014	12	31	-71	-52
	18	isaB	SAUSA300_2573	-10.88	0.015	13	25	-43	-31
	19	mraY	SAUSA300_1076	-10.67	0.017	4	20	-13	4
	20	gnd	SAUSA300_1459	-10.54	0.018	17	32	-14	-1
	21	-	SAUSA300_0657	-10.41	0.019	51	64	-17	-3
	22	-	SAUSA300_0409	-10.39	0.019	54	64	-15	-5
	23	ald	SAUSA300_1331	-10.18	0.021	45	61	-15	-2
	24	-	SAUSA300_1981	-10.1	0.022	52	61	2	11
	25	-	SAUSA300_2483	-9.89	0.025	22	35	-26	-13
	26	-	SAUSA300_2423	-9.88	0.025	51	62	-13	-3
	27	-	SAUSA300_1082	-9.83	0.025	53	64	-23	-12
	28	spsA	SAUSA300_0867	-9.83	0.025	54	64	-14	-4
	29	-	SAUSA300_2436	-9.76	0.026	45	64	-14	-2
	30	-	SAUSA300_2235	-9.75	0.026	38	54	-62	-47
	31	-	SAUSA300_1805	-9.55	0.029	54	64	-19	-8
	32	-	SAUSA300_0574	-9.45	0.03	9	22	-17	-5
	33	-	SAUSA300_0295	-9.34	0.032	23	32	9	18
	34	-	SAUSA300_1804	-9.24	0.033	53	64	-17	-5
	35	-	SAUSA300_0681	-9.16	0.035	10	22	-23	-11
	36	-	SAUSA300_0882	-9.08	0.036	53	64	-16	-4
	37	-	SAUSA300_0304	-8.96	0.038	53	64	-14	-3
	38	-	SAUSA300_0425	-8.95	0.038	36	56	-12	8
	39	-	SAUSA300_2275	-8.79	0.041	39	47	3	11
	40	arcC	SAUSA300_1063	-8.78	0.041	10	26	-22	-6
	41	-	SAUSA300_0199	-8.77	0.041	26	38	4	16
	42	mutS	SAUSA300_1188	-8.72	0.042	41	49	-76	-68
	43	-	SAUSA300_1946	-8.7	0.042	16	30	-24	-10
	44	budA	SAUSA300_2165	-8.64	0.043	53	64	-18	-7
	45	nusA	SAUSA300_1159	-8.63	0.044	20	34	-1	14
	46	-	SAUSA300_2087	-8.59	0.044	43	58	-32	-18
	47	-	SAUSA300_2542	-8.57	0.045	38	47	8	18
	48	-	SAUSA300_1383	-8.44	0.047	20	30	-59	-49
	49	-	SAUSA300_2473	-8.41	0.048	54	64	-16	-6
	50	-	SAUSA300_2581	-8.39	0.048	16	30	-27	-13
	51	-	SAUSA300_0054	-8.36	0.049	25	34	-3	7
	52	-	SAUSA300_0273	-8.34	0.049	51	62	-15	-5
	53	-	SAUSA300_1083	-8.33	0.049	53	64	-6	6
	54	-	SAUSA300_1479	-8.32	0.049	54	64	-17	-6
	55	-	SAUSA300_1481	-8.31	0.05	54	64	-15	-4
	56	scpB	SAUSA300_1444	-8.3	0.05	54	64	-19	-9
SAUSA300s104
	1	ftsL	SAUSA300_1074	-13.82	0.002	277	290	-74	-61
	2	-	SAUSA300_1380	-13.13	0.003	356	371	-24	-9
	3	-	SAUSA300_2350	-12.97	0.004	276	294	-9	10
	4	srtA	SAUSA300_2467	-12.34	0.006	174	186	9	20
	5	-	SAUSA300_0618	-12.22	0.006	356	368	-58	-46
	6	pyrF	SAUSA300_1097	-12.06	0.007	358	372	6	20
	7	-	SAUSA300_1556	-11.74	0.009	351	365	-23	-9
	8	-	SAUSA300_2511	-11.66	0.009	49	66	-56	-39
	9	-	SAUSA300_0692	-11.38	0.011	331	349	-1	18
	10	-	SAUSA300_1413	-11.32	0.011	277	288	-12	-1
	11	pbpA	SAUSA300_1075	-11.29	0.012	260	268	-47	-39
	12	oppB	SAUSA300_0887	-11.28	0.012	278	294	-9	8
	13	-	SAUSA300_0681	-11.28	0.012	278	293	-8	8
	14	aroA	SAUSA300_1355	-11.22	0.012	175	186	8	19
	15	hisB	SAUSA300_2609	-10.94	0.014	362	375	-2	12
	16	-	SAUSA300_2135	-10.63	0.017	27	39	-22	-10
	17	-	SAUSA300_0312	-10.62	0.017	29	42	8	20
	18	-	SAUSA300_0462	-10.52	0.018	172	187	-33	-18
	19	-	SAUSA300_0399	-10.43	0.019	175	185	-37	-27
	20	-	SAUSA300_0646	-10.38	0.019	27	39	-29	-17
	21	-	SAUSA300_0398	-10.27	0.02	175	185	-37	-27
	22	ilvA	SAUSA300_2014	-10.24	0.021	277	290	-80	-66
	23	-	SAUSA300_1230	-10.22	0.021	261	273	-21	-9
	24	-	SAUSA300_0174	-10.19	0.021	367	378	-5	7
	25	-	SAUSA300_2264	-10.15	0.022	356	368	-59	-47
	26	-	SAUSA300_0244	-10.11	0.022	161	175	-69	-55
	27	-	SAUSA300_0209	-10.07	0.023	44	54	-4	7
	28	-	SAUSA300_2311	-10.07	0.023	341	357	-16	2
	29	-	SAUSA300_0592	-9.95	0.024	257	267	-10	1
	30	acnA	SAUSA300_1246	-9.73	0.027	338	353	-75	-60
	31	-	SAUSA300_2234	-9.37	0.032	289	305	-12	5
	32	gid	SAUSA300_1144	-9.34	0.032	298	307	-66	-57
	33	-	SAUSA300_0293	-9.26	0.033	350	362	-18	-6
	34	pstC	SAUSA300_1282	-9.15	0.035	343	353	-79	-69
	35	sufC	SAUSA300_0818	-9.11	0.035	2	22	-50	-30
	36	-	SAUSA300_1352	-9.07	0.036	276	288	-3	10
	37	-	SAUSA300_1957	-9.02	0.037	360	376	-49	-33
	38	-	SAUSA300_0779	-8.99	0.037	161	178	-60	-43
	39	-	SAUSA300_1462	-8.92	0.039	349	357	-13	-5
	40	rexA	SAUSA300_0870	-8.91	0.039	276	289	-4	10
	41	oppA	SAUSA300_0891	-8.77	0.041	257	267	-20	-10
	42	-	SAUSA300_1407	-8.73	0.042	251	268	-2	16
	43	-	SAUSA300_0211	-8.69	0.042	278	288	-3	8
	44	pyrB	SAUSA300_1093	-8.66	0.043	348	357	-11	-2
	45	rarD	SAUSA300_2628	-8.58	0.044	21	41	-25	-6
	46	-	SAUSA300_2134	-8.57	0.045	277	287	2	12
	47	-	SAUSA300_2218	-8.53	0.045	350	361	-20	-8
	48	dnaA	SAUSA300_0001	-8.45	0.047	299	312	-6	9
	49	-	SAUSA300_1297	-8.42	0.048	5	19	-75	-61
	50	-	SAUSA300_0540	-8.4	0.048	260	276	-74	-58
	51	glpT	SAUSA300_0337	-8.4	0.048	271	285	-76	-62
	52	saeR	SAUSA300_0691	-8.35	0.049	275	289	-4	11
SAUSA300s105
	1	-	SAUSA300_2326	-14.33	0.001	34	51	-77	-60
	2	oppB	SAUSA300_0887	-13.24	0.003	18	26	-2	7
	3	-	SAUSA300_0417	-11.82	0.008	17	28	-1	11
	4	-	SAUSA300_0076	-11.02	0.014	19	27	-79	-71
	5	-	SAUSA300_0695	-10.81	0.015	26	38	7	19
	6	-	SAUSA300_0171	-10.38	0.019	19	31	-4	10
	7	-	SAUSA300_1232	-9.74	0.027	16	27	-63	-52
	8	-	SAUSA300_0479	-9.69	0.027	19	31	-57	-46
	9	-	SAUSA300_1069	-9.64	0.028	18	26	-2	7
	10	-	SAUSA300_1460	-9.61	0.028	14	23	-12	-3
	11	-	SAUSA300_0302	-9.59	0.028	34	48	-2	14
	12	-	SAUSA300_1461	-9.23	0.034	21	35	-15	-1
	13	-	SAUSA300_0052	-9.12	0.035	22	33	-6	6
	14	-	SAUSA300_0413	-9.11	0.035	19	28	-1	9
	15	-	SAUSA300_1248	-9.11	0.036	30	39	-66	-57
	16	-	SAUSA300_0295	-9	0.037	18	28	-4	8
	17	-	SAUSA300_1665	-8.89	0.039	30	43	-52	-39
	18	argJ	SAUSA300_0185	-8.86	0.039	33	48	-63	-48
	19	tnp	SAUSA300_2115	-8.82	0.04	45	53	6	14
	20	-	SAUSA300_1810	-8.82	0.04	45	53	6	14
	21	-	SAUSA300_2575	-8.72	0.042	4	14	-76	-66
	22	-	SAUSA300_1383	-8.57	0.045	47	56	10	20
SAUSA300s106
	1	-	SAUSA300_0052	-15.04	0.001	110	128	-8	10
	2	dltB	SAUSA300_0836	-13.1	0.003	50	61	-74	-63
	3	-	SAUSA300_0239	-12.44	0.006	50	61	-6	6
	4	lpdA	SAUSA300_0996	-12.18	0.007	14	27	2	16
	5	-	SAUSA300_0871	-11.82	0.008	15	28	-16	-4
	6	-	SAUSA300_0906	-11.08	0.013	59	73	-3	12
	7	-	SAUSA300_1342	-10.51	0.018	101	116	-27	-12
	8	mnhD	SAUSA300_0852	-10.4	0.019	97	113	-1	16
	9	-	SAUSA300_1449	-10.32	0.02	53	69	-10	7
	10	crtN	SAUSA300_2498	-10.01	0.023	17	31	-17	-3
	11	-	SAUSA300_1716	-9.84	0.025	49	58	-14	-5
	12	rplL	SAUSA300_0525	-9.81	0.026	50	63	-20	-8
	13	-	SAUSA300_0875	-9.72	0.027	50	60	-47	-37
	14	pnpA	SAUSA300_1167	-9.7	0.027	80	92	-56	-44
	15	-	SAUSA300_1872	-9.58	0.029	81	97	-80	-64
	16	-	SAUSA300_1701	-9.46	0.03	10	20	-76	-66
	17	purR	SAUSA300_0473	-9.45	0.03	11	24	-3	11
	18	-	SAUSA300_1451	-9.36	0.032	35	54	-14	5
	19	-	SAUSA300_0031	-9.29	0.033	78	95	1	18
	20	-	SAUSA300_1847	-9.21	0.034	33	46	-7	7
	21	-	SAUSA300_1685	-9.15	0.035	48	67	-9	12
	22	mreD	SAUSA300_1604	-9.14	0.035	106	119	-68	-55
	23	-	SAUSA300_0247	-9.05	0.036	53	67	-80	-66
	24	mnhE	SAUSA300_0851	-9.04	0.037	122	131	-44	-35
	25	rpsA	SAUSA300_1365	-9.03	0.037	89	103	-80	-67
	26	arlS	SAUSA300_1307	-8.97	0.038	80	97	-12	6
	27	tig	SAUSA300_1622	-8.94	0.038	24	35	-77	-66
	28	apt	SAUSA300_1591	-8.93	0.038	85	94	11	20
	29	-	SAUSA300_0678	-8.92	0.038	58	71	-65	-52
	30	-	SAUSA300_1875	-8.82	0.04	60	76	1	20
	31	accA	SAUSA300_1646	-8.8	0.041	122	131	-25	-16
	32	rarD	SAUSA300_2628	-8.67	0.043	98	111	-9	5
	33	murD	SAUSA300_1077	-8.58	0.044	96	107	-75	-64
	34	-	SAUSA300_2503	-8.56	0.045	35	54	-13	5
	35	-	SAUSA300_1013	-8.41	0.048	43	56	-73	-60
	36	folA	SAUSA300_1319	-8.38	0.048	72	87	-48	-33
	37	rocD	SAUSA300_0860	-8.37	0.048	11	24	-13	1
SAUSA300s111
	1	-	SAUSA300_0338	-16.68	0	41	57	1	16
	2	-	SAUSA300_0781	-13.74	0.002	72	87	-13	4
	3	lgt	SAUSA300_0744	-12.57	0.005	78	95	-11	7
	4	-	SAUSA300_0740	-11.41	0.011	77	97	-13	7
	5	hslO	SAUSA300_0490	-11.29	0.012	28	45	-14	4
	6	-	SAUSA300_0308	-11.19	0.012	41	51	-20	-10
	7	-	SAUSA300_0305	-11.17	0.012	15	30	-58	-43
	8	-	SAUSA300_0098	-11.15	0.013	82	97	-16	-1
	9	lysS	SAUSA300_0496	-10.97	0.014	9	24	-14	2
	10	-	SAUSA300_1247	-10.88	0.015	44	57	1	14
	11	-	SAUSA300_0170	-10.77	0.016	12	26	-19	-5
	12	-	SAUSA300_1451	-10.59	0.017	3	20	-15	4
	13	-	SAUSA300_2087	-10.48	0.018	39	48	-27	-18
	14	bccT	SAUSA300_2549	-10.43	0.019	9	22	7	20
	15	ctsR	SAUSA300_0507	-10.22	0.021	18	33	-80	-66
	16	-	SAUSA300_1613	-10.11	0.022	46	57	7	18
	17	isaB	SAUSA300_2573	-10.1	0.022	3	19	-12	4
	18	-	SAUSA300_0320	-9.97	0.024	70	80	-76	-66
	19	-	SAUSA300_1720	-9.96	0.024	12	26	6	20
	20	rplL	SAUSA300_0525	-9.95	0.024	12	28	-72	-56
	21	-	SAUSA300_0610	-9.91	0.024	13	31	-24	-6
	22	-	SAUSA300_1981	-9.7	0.027	78	88	1	11
	23	hisH	SAUSA300_2608	-9.63	0.028	75	91	-7	10
	24	-	SAUSA300_1436	-9.61	0.028	12	30	-24	-6
	25	ackA	SAUSA300_1657	-9.54	0.029	25	39	-41	-27
	26	hemB	SAUSA300_1615	-9.46	0.03	41	49	-15	-7
	27	rsbV	SAUSA300_2024	-9.46	0.03	21	39	1	20
	28	nirB	SAUSA300_2346	-9.3	0.033	20	38	-77	-60
	29	map	SAUSA300_1869	-9.23	0.034	15	31	5	20
	30	holA	SAUSA300_1546	-9.2	0.034	74	88	-4	11
	31	sarU	SAUSA300_2438	-9.17	0.034	42	56	-23	-10
	32	rimM	SAUSA300_1132	-9.1	0.036	75	87	-3	10
	33	-	SAUSA300_2402	-9.01	0.037	12	28	-21	-6
	34	-	SAUSA300_0234	-8.61	0.044	68	83	-8	8
	35	-	SAUSA300_1792	-8.57	0.045	84	100	-11	4
	36	-	SAUSA300_0343	-8.39	0.048	79	88	-20	-11
	37	-	SAUSA300_0872	-8.38	0.048	37	49	-66	-55
	38	-	SAUSA300_2382	-8.34	0.049	33	49	-10	7
SAUSA300s114
	1	rarD	SAUSA300_2628	-17.4	0	6	22	-13	5
	2	-	SAUSA300_1198	-12.63	0.005	110	125	-3	14
	3	secY	SAUSA300_2588	-12.22	0.006	104	118	3	17
	4	-	SAUSA300_0050	-12.1	0.007	6	15	-35	-26
	5	comK	SAUSA300_0928	-11.87	0.008	108	122	-73	-59
	6	trmB	SAUSA300_1694	-11.54	0.01	112	130	-71	-53
	7	acuC	SAUSA300_1681	-11.3	0.012	143	158	-8	8
	8	moaD	SAUSA300_2221	-10.85	0.015	8	22	-6	9
	9	-	SAUSA300_0403	-10.78	0.016	135	150	-79	-64
	10	-	SAUSA300_2445	-10.66	0.017	114	127	-56	-44
	11	-	SAUSA300_0745	-10.64	0.017	10	26	-10	7
	12	-	SAUSA300_0847	-10.63	0.017	149	164	-80	-65
	13	-	SAUSA300_0844	-10.17	0.021	110	122	1	13
	14	-	SAUSA300_1101	-9.63	0.028	6	15	-19	-10
	15	moaC	SAUSA300_2225	-9.51	0.03	101	117	-50	-34
	16	murA	SAUSA300_2078	-9.42	0.031	111	122	1	12
	17	mvk	SAUSA300_0572	-9.35	0.032	1	14	-15	-2
	18	-	SAUSA300_2147	-9.26	0.033	1	15	-16	1
	19	-	SAUSA300_1510	-9.14	0.035	1	15	-13	3
	20	-	SAUSA300_2041	-9.14	0.035	2	14	-13	-1
	21	pyrH	SAUSA300_1151	-9.08	0.036	109	122	1	16
	22	-	SAUSA300_0068	-9.02	0.037	122	138	-75	-59
	23	rexB	SAUSA300_0869	-8.91	0.039	135	151	-71	-56
	24	malR	SAUSA300_1457	-8.86	0.039	1	15	-13	4
	25	-	SAUSA300_1210	-8.86	0.04	125	135	-28	-18
	26	mraZ	SAUSA300_1072	-8.83	0.04	3	20	-18	-3
	27	-	SAUSA300_2095	-8.82	0.04	5	18	-70	-57
	28	pyrP	SAUSA300_1092	-8.79	0.041	139	149	-78	-68
	29	-	SAUSA300_0730	-8.76	0.041	142	157	-79	-63
	30	nadE	SAUSA300_1893	-8.7	0.042	1	15	-11	4
	31	-	SAUSA300_2425	-8.69	0.042	3	23	-26	-6
	32	phoB	SAUSA300_2561	-8.64	0.043	109	120	-57	-46
	33	-	SAUSA300_1981	-8.64	0.043	3	16	-14	-1
	34	-	SAUSA300_2237	-8.61	0.044	10	24	-23	-9
	35	-	SAUSA300_0636	-8.55	0.045	149	164	-45	-30
SAUSA300s117
	1	nadE	SAUSA300_1893	-13.09	0.004	129	149	-10	11
	2	phoH	SAUSA300_1531	-12.68	0.005	68	84	-48	-32
	3	-	SAUSA300_1969	-11.55	0.01	166	181	-12	4
	4	-	SAUSA300_0899	-11.53	0.01	88	107	-58	-39
	5	arcC	SAUSA300_0061	-11.46	0.01	72	86	-80	-64
	6	-	SAUSA300_0549	-10.84	0.015	44	55	-37	-26
	7	-	SAUSA300_0320	-10.54	0.018	152	163	-75	-64
	8	-	SAUSA300_2451	-10.19	0.021	227	240	-63	-50
	9	-	SAUSA300_0123	-10.09	0.022	22	35	-72	-59
	10	-	SAUSA300_0369	-9.88	0.025	129	144	-73	-58
	11	-	SAUSA300_0567	-9.7	0.027	76	91	-80	-67
	12	ptsG	SAUSA300_2476	-9.55	0.029	144	156	-2	11
	13	-	SAUSA300_0575	-9.52	0.029	1	16	-68	-53
	14	-	SAUSA300_2086	-9.51	0.03	1	17	-80	-63
	15	-	SAUSA300_1726	-9.22	0.034	14	27	-59	-45
	16	-	SAUSA300_0932	-9.03	0.037	130	147	-8	10
	17	oppF	SAUSA300_0893	-9.02	0.037	151	165	-11	4
	18	-	SAUSA300_1492	-8.97	0.038	129	148	-9	11
	19	-	SAUSA300_0930	-8.93	0.038	134	148	-9	6
	20	-	SAUSA300_1858	-8.91	0.039	138	153	-11	5
	21	-	SAUSA300_1388	-8.86	0.04	119	136	-1	17
	22	galM	SAUSA300_2285	-8.58	0.044	78	90	-22	-10
	23	-	SAUSA300_2245	-8.54	0.045	2	19	-78	-61
	24	-	SAUSA300_0390	-8.5	0.046	8	23	-61	-46
	25	clfB	SAUSA300_2565	-8.47	0.047	227	247	-78	-58
	26	holA	SAUSA300_1546	-8.42	0.047	130	147	-13	6
	27	-	SAUSA300_2287	-8.37	0.048	153	163	-74	-63
	28	hisC	SAUSA300_2610	-8.29	0.05	73	91	-70	-52
SAUSA300s123
	1	-	SAUSA300_0324	-18.6	0	8	21	-74	-61
	2	-	SAUSA300_0328	-14.03	0.002	219	229	-60	-50
	3	-	SAUSA300_0203	-13.68	0.002	183	199	-13	4
	4	splC	SAUSA300_1756	-12.93	0.004	203	222	-79	-62
	5	moaD	SAUSA300_2221	-12.87	0.004	9	21	-20	-9
	6	dnaI	SAUSA300_1630	-12.81	0.004	96	111	-2	14
	7	-	SAUSA300_0876	-12.73	0.005	234	245	10	20
	8	-	SAUSA300_0585	-12.65	0.005	193	206	-80	-67
	9	atpE	SAUSA300_2063	-12.5	0.005	219	228	12	20
	10	nadE	SAUSA300_1893	-12.22	0.006	189	204	-72	-57
	11	trpB	SAUSA300_1267	-12.13	0.007	108	120	-63	-51
	12	srtB	SAUSA300_1034	-12.09	0.007	97	114	2	19
	13	-	SAUSA300_0954	-11.99	0.008	221	236	-22	-7
	14	lytM	SAUSA300_0270	-11.96	0.008	219	228	12	20
	15	-	SAUSA300_0580	-11.61	0.01	191	203	-80	-68
	16	-	SAUSA300_1971	-11.59	0.01	109	125	-27	-13
	17	ychF	SAUSA300_0364	-11.52	0.01	3	19	-14	4
	18	rpmD	SAUSA300_2186	-11.49	0.01	12	26	-22	-8
	19	-	SAUSA300_1118	-11.37	0.011	182	196	-11	6
	20	clfA	SAUSA300_0772	-11.26	0.012	11	21	-13	-3
	21	sufC	SAUSA300_0818	-11.04	0.013	11	25	-19	-5
	22	-	SAUSA300_1981	-10.96	0.014	100	119	-10	9
	23	rocD	SAUSA300_0860	-10.87	0.015	181	196	-12	4
	24	-	SAUSA300_1508	-10.8	0.015	107	120	1	15
	25	-	SAUSA300_1387	-10.79	0.015	13	23	-41	-31
	26	-	SAUSA300_0206	-10.48	0.018	11	28	-23	-6
	27	-	SAUSA300_1463	-10.36	0.019	185	196	-20	-9
	28	-	SAUSA300_1879	-10.33	0.02	181	196	-11	6
	29	mraZ	SAUSA300_1072	-10.25	0.021	197	212	-63	-48
	30	serA	SAUSA300_1670	-10.23	0.021	96	110	-1	14
	31	-	SAUSA300_0425	-10.2	0.021	195	204	-4	6
	32	rpsJ	SAUSA300_2205	-10.12	0.022	12	21	-13	-4
	33	rsbV	SAUSA300_2024	-10.08	0.022	197	216	-72	-54
	34	oxaA	SAUSA300_2046	-9.98	0.024	103	118	-10	7
	35	-	SAUSA300_0127	-9.89	0.025	3	19	-12	4
	36	-	SAUSA300_1688	-9.86	0.025	94	108	-65	-51
	37	-	SAUSA300_2382	-9.86	0.025	98	111	-80	-68
	38	sbnC	SAUSA300_0120	-9.85	0.025	219	229	11	20
	39	glvC	SAUSA300_2270	-9.85	0.025	9	24	-18	-2
	40	-	SAUSA300_0027	-9.79	0.026	11	21	-15	-5
	41	-	SAUSA300_0409	-9.78	0.026	183	196	-13	4
	42	gltX	SAUSA300_0513	-9.69	0.027	99	119	-11	10
	43	-	SAUSA300_1275	-9.51	0.03	211	226	-73	-60
	44	-	SAUSA300_0930	-9.5	0.03	199	216	-50	-32
	45	-	SAUSA300_0695	-9.31	0.032	74	90	-75	-60
	46	-	SAUSA300_0205	-9.27	0.033	5	23	-14	5
	47	-	SAUSA300_1488	-9.16	0.035	220	229	11	20
	48	cap5M	SAUSA300_0164	-8.99	0.037	98	115	-7	12
	49	-	SAUSA300_0653	-8.99	0.037	8	19	-46	-35
	50	-	SAUSA300_1479	-8.98	0.038	100	112	-3	10
	51	-	SAUSA300_2209	-8.98	0.038	44	58	-27	-13
	52	-	SAUSA300_2296	-8.98	0.038	187	200	-56	-42
	53	-	SAUSA300_2095	-8.9	0.039	97	113	-4	13
	54	-	SAUSA300_1325	-8.73	0.042	62	77	-70	-55
	55	-	SAUSA300_1032	-8.72	0.042	214	229	-57	-43
	56	hslV	SAUSA300_1146	-8.68	0.043	103	119	-23	-8
	57	-	SAUSA300_0290	-8.66	0.043	183	196	-11	4
	58	-	SAUSA300_0410	-8.62	0.044	77	92	-59	-44
	59	-	SAUSA300_0288	-8.61	0.044	182	196	-17	-5
	60	-	SAUSA300_2262	-8.39	0.048	104	118	-2	13
	61	-	SAUSA300_1008	-8.38	0.048	183	202	-13	4
	62	-	SAUSA300_1842	-8.36	0.049	188	207	-4	17
	63	mreD	SAUSA300_1604	-8.34	0.049	49	69	-65	-45
	64	-	SAUSA300_0749	-8.34	0.049	100	118	-11	10
SAUSA300s124
	1	-	SAUSA300_2510	-13.15	0.003	1	10	-77	-67
	2	aldA2	SAUSA300_1901	-11.7	0.009	73	86	-56	-43
	3	rnr	SAUSA300_0764	-10.79	0.015	83	97	-79	-64
	4	-	SAUSA300_2295	-10.73	0.016	73	84	-73	-62
	5	-	SAUSA300_1101	-10.27	0.02	86	100	-15	-1
	6	-	SAUSA300_1349	-10.2	0.021	84	97	2	15
	7	-	SAUSA300_0841	-10	0.023	125	136	-80	-70
	8	pcrB	SAUSA300_1887	-9.9	0.025	104	118	-73	-59
	9	trmB	SAUSA300_1694	-9.81	0.026	21	34	-68	-55
	10	-	SAUSA300_1344	-9.58	0.029	81	95	2	16
	11	murA	SAUSA300_2078	-9.56	0.029	85	100	-18	-2
	12	cysS	SAUSA300_0515	-9.4	0.031	8	21	-49	-36
	13	-	SAUSA300_1745	-9.38	0.031	1	16	3	19
	14	gyrA	SAUSA300_0006	-9.37	0.032	88	104	-80	-64
	15	cap5P	SAUSA300_0167	-9.2	0.034	107	123	-76	-61
	16	-	SAUSA300_0613	-9.04	0.037	87	98	-36	-25
	17	-	SAUSA300_1946	-9.02	0.037	85	98	-16	-4
	18	rplO	SAUSA300_2185	-8.82	0.04	85	100	-32	-17
	19	phnE	SAUSA300_0143	-8.79	0.041	87	102	-34	-19
	20	-	SAUSA300_1486	-8.58	0.044	82	102	-79	-61
	21	thiD	SAUSA300_2049	-8.46	0.047	5	15	4	14
	22	-	SAUSA300_2539	-8.41	0.048	89	105	-78	-61
	23	-	SAUSA300_1426	-8.37	0.048	89	99	10	20
	24	-	SAUSA300_1852	-8.32	0.049	87	102	-21	-5
	25	-	SAUSA300_1859	-8.32	0.049	87	99	-15	-3
SAUSA300s126
	1	-	SAUSA300_1892	-11.77	0.009	54	66	-58	-46
	2	lgt	SAUSA300_0744	-11.72	0.009	49	66	-13	6
	3	thrC	SAUSA300_1227	-11.17	0.012	58	69	7	18
	4	-	SAUSA300_1978	-10.85	0.015	51	64	-74	-60
	5	-	SAUSA300_0609	-10.68	0.016	51	66	-15	1
	6	engB	SAUSA300_1620	-10.24	0.021	39	58	-42	-24
	7	sbcC	SAUSA300_1243	-10.18	0.021	38	57	-31	-11
	8	-	SAUSA300_0373	-9.92	0.024	47	57	-68	-58
	9	-	SAUSA300_0933	-9.72	0.027	38	52	-79	-64
	10	-	SAUSA300_2167	-9.68	0.027	55	65	-73	-63
	11	pbp4	SAUSA300_0629	-9.56	0.029	39	53	-30	-16
	12	opuD	SAUSA300_1245	-9.5	0.03	38	54	-25	-10
	13	-	SAUSA300_2637	-9.35	0.032	41	53	-17	-5
	14	dut	SAUSA300_1949	-8.69	0.042	38	58	-31	-11
	15	moaD	SAUSA300_2221	-8.65	0.043	58	67	-57	-48
	16	hlgB	SAUSA300_2367	-8.57	0.045	44	57	-13	-1
	17	folC	SAUSA300_1610	-8.38	0.048	43	57	-41	-27
SAUSA300s127
	1	-	SAUSA300_1058	-10.97	0.014	79	89	-80	-70
	2	-	SAUSA300_0857	-10.61	0.017	85	97	8	20
	3	-	SAUSA300_0825	-10.14	0.022	80	92	-72	-60
	4	bioA	SAUSA300_2372	-10.13	0.022	80	92	-80	-68
	5	-	SAUSA300_0192	-9.72	0.027	79	93	-51	-38
	6	-	SAUSA300_0393	-9.6	0.028	87	100	-64	-51
	7	-	SAUSA300_0721	-9.51	0.03	82	92	9	19
	8	-	SAUSA300_0945	-9.33	0.032	85	97	-70	-58
	9	-	SAUSA300_0831	-9.05	0.036	1	15	-77	-63
	10	-	SAUSA300_0466	-8.61	0.044	33	48	-72	-57
	11	-	SAUSA300_0268	-8.33	0.049	9	28	-33	-14
	12	-	SAUSA300_0607	-8.29	0.05	25	38	-44	-30
	13	rexB	SAUSA300_0869	-8.29	0.05	45	55	-70	-60
	14	dltA	SAUSA300_0835	-8.29	0.05	8	24	-73	-57
SAUSA300s129
SAUSA300s137
	1	-	SAUSA300_2004	-13.22	0.003	28	42	5	20
	2	-	SAUSA300_0608	-10.3	0.02	106	120	4	20
	3	-	SAUSA300_2041	-10.05	0.023	45	53	6	14
	4	ftsA	SAUSA300_1079	-10.03	0.023	21	38	-62	-47
	5	-	SAUSA300_0495	-9.97	0.024	24	37	-80	-68
	6	-	SAUSA300_2539	-9.95	0.024	114	128	8	20
	7	splE	SAUSA300_1754	-9.87	0.025	109	122	-51	-39
	8	-	SAUSA300_0349	-9.83	0.025	18	28	-23	-13
	9	-	SAUSA300_0232	-9.76	0.026	48	65	-79	-61
	10	hup	SAUSA300_1362	-9.49	0.03	99	114	2	20
	11	rplT	SAUSA300_1625	-9.22	0.034	58	69	-62	-51
	12	-	SAUSA300_2433	-9.14	0.035	63	78	-1	15
	13	-	SAUSA300_1584	-9.12	0.035	16	28	9	20
	14	-	SAUSA300_2271	-8.91	0.039	55	69	-61	-47
	15	-	SAUSA300_1939	-8.9	0.039	7	19	6	18
	16	-	SAUSA300_2560	-8.83	0.04	120	134	4	18
	17	-	SAUSA300_2053	-8.73	0.042	106	119	-40	-27
	18	-	SAUSA300_0730	-8.69	0.042	21	36	-78	-62
	19	ruvA	SAUSA300_1598	-8.68	0.043	71	86	-60	-45
	20	-	SAUSA300_1426	-8.66	0.043	103	117	-66	-52
	21	-	SAUSA300_0274	-8.66	0.043	18	29	-66	-55
	22	-	SAUSA300_2616	-8.65	0.043	104	115	-57	-46
	23	ilvA	SAUSA300_2014	-8.63	0.044	106	120	6	20
	24	scdA	SAUSA300_0253	-8.57	0.045	69	82	-76	-62
	25	-	SAUSA300_0040	-8.56	0.045	1	16	-58	-42
	26	-	SAUSA300_0606	-8.52	0.046	83	96	-38	-25
	27	sucB	SAUSA300_1305	-8.45	0.047	70	84	-40	-26
	28	-	SAUSA300_2436	-8.44	0.047	90	98	-10	-2
	29	-	SAUSA300_0940	-8.41	0.048	86	98	9	20
	30	arlR	SAUSA300_1308	-8.35	0.049	54	67	-58	-45
	31	-	SAUSA300_2451	-8.33	0.049	120	135	4	19
	32	-	SAUSA300_2622	-8.3	0.05	1	15	-11	4
SAUSA300s138
	1	-	SAUSA300_0418	-8.82	0.04	1	9	-50	-42
SAUSA300s140
	1	-	SAUSA300_2436	-16.31	0	341	355	4	20
	2	nadE	SAUSA300_1893	-15.01	0.001	344	357	-19	-6
	3	-	SAUSA300_0103	-14.95	0.001	16	33	-76	-59
	4	-	SAUSA300_0516	-14.54	0.001	81	97	-64	-48
	5	-	SAUSA300_1451	-14.17	0.001	338	353	-2	14
	6	-	SAUSA300_0681	-14.08	0.002	258	272	-9	7
	7	-	SAUSA300_0664	-14.01	0.002	367	380	-4	11
	8	glpQ	SAUSA300_0862	-13.86	0.002	340	355	-21	-6
	9	-	SAUSA300_0105	-13.44	0.003	341	357	-15	1
	10	hlgB	SAUSA300_2367	-13.2	0.003	339	354	-22	-7
	11	-	SAUSA300_2101	-13.19	0.003	344	357	-16	-3
	12	-	SAUSA300_0239	-13.13	0.003	338	350	-2	11
	13	-	SAUSA300_2522	-12.89	0.004	291	308	-73	-55
	14	-	SAUSA300_1450	-12.8	0.004	295	309	-12	4
	15	-	SAUSA300_2339	-12.65	0.005	341	355	-14	1
	16	-	SAUSA300_1928	-12.57	0.005	344	357	-14	-1
	17	-	SAUSA300_2425	-12.4	0.006	346	357	-16	-5
	18	-	SAUSA300_0712	-12.14	0.007	339	356	-26	-9
	19	-	SAUSA300_1853	-12.13	0.007	297	308	2	14
	20	argR	SAUSA300_0066	-11.97	0.008	140	155	-21	-6
	21	-	SAUSA300_0238	-11.69	0.009	261	273	1	13
	22	saeR	SAUSA300_0691	-11.63	0.009	293	307	-21	-7
	23	rplL	SAUSA300_0525	-11.54	0.01	367	381	1	17
	24	-	SAUSA300_1974	-11.53	0.01	339	351	-19	-7
	25	sucD	SAUSA300_1139	-11.49	0.01	339	350	-21	-10
	26	-	SAUSA300_1328	-11.43	0.011	293	309	-11	6
	27	-	SAUSA300_0391	-11.09	0.013	350	364	-24	-10
	28	-	SAUSA300_1349	-11.07	0.013	338	350	-19	-6
	29	-	SAUSA300_0600	-10.96	0.014	140	153	-19	-6
	30	-	SAUSA300_0407	-10.93	0.014	298	312	-18	-4
	31	-	SAUSA300_1069	-10.84	0.015	343	358	-7	8
	32	-	SAUSA300_0304	-10.84	0.015	140	155	-19	-4
	33	-	SAUSA300_1321	-10.81	0.015	345	356	-70	-59
	34	-	SAUSA300_2428	-10.75	0.016	267	278	-73	-62
	35	argR	SAUSA300_2571	-10.74	0.016	83	102	-66	-47
	36	-	SAUSA300_1904	-10.6	0.017	293	306	-19	-6
	37	-	SAUSA300_2433	-10.57	0.017	365	375	-18	-8
	38	-	SAUSA300_0394	-10.48	0.018	343	361	-19	-1
	39	-	SAUSA300_1393	-10.45	0.019	336	350	-15	-1
	40	mraZ	SAUSA300_1072	-10.45	0.019	343	362	-47	-30
	41	tcaA	SAUSA300_2302	-10.34	0.02	294	309	-25	-9
	42	-	SAUSA300_0678	-10.33	0.02	347	363	-80	-63
	43	-	SAUSA300_1792	-10.18	0.021	80	90	-23	-13
	44	pbpA	SAUSA300_1075	-10.18	0.021	361	375	-77	-63
	45	-	SAUSA300_1494	-10.14	0.022	75	95	-3	16
	46	tyrS	SAUSA300_1675	-10.01	0.023	235	252	-10	7
	47	gcvT	SAUSA300_1498	-9.99	0.024	120	137	-11	7
	48	oppF	SAUSA300_0893	-9.73	0.027	254	268	-10	5
	49	moaD	SAUSA300_2221	-9.7	0.027	289	306	-8	10
	50	-	SAUSA300_1961	-9.69	0.027	362	380	-69	-53
	51	-	SAUSA300_1426	-9.6	0.028	334	353	-55	-35
	52	-	SAUSA300_1424	-9.45	0.03	338	349	-19	-8
	53	-	SAUSA300_1506	-9.44	0.031	142	154	-21	-9
	54	-	SAUSA300_1433	-9.42	0.031	338	352	-12	3
	55	uhpT	SAUSA300_0216	-9.38	0.031	293	309	-11	6
	56	-	SAUSA300_1400	-9.37	0.032	342	357	-11	5
	57	lukF-PV	SAUSA300_1381	-9.33	0.032	340	352	-20	-8
	58	grpE	SAUSA300_1541	-9.27	0.033	333	349	-13	4
	59	-	SAUSA300_0642	-9.1	0.036	342	357	-16	-1
	60	lpdA	SAUSA300_1467	-9.05	0.036	346	364	-20	-1
	61	glpD	SAUSA300_1193	-9.05	0.036	74	87	-14	-1
	62	-	SAUSA300_2113	-9.04	0.037	343	357	-11	4
	63	-	SAUSA300_0106	-9.03	0.037	79	93	-2	14
	64	aroC	SAUSA300_1357	-8.98	0.038	338	356	-25	-8
	65	-	SAUSA300_0094	-8.97	0.038	227	242	-79	-63
	66	-	SAUSA300_2361	-8.95	0.038	288	308	-10	11
	67	-	SAUSA300_0024	-8.94	0.038	338	354	-10	7
	68	-	SAUSA300_1440	-8.85	0.04	259	271	-18	-6
	69	atpH	SAUSA300_2061	-8.81	0.04	18	36	-12	7
	70	gpmI	SAUSA300_0759	-8.8	0.041	15	30	-9	7
	71	-	SAUSA300_0089	-8.78	0.041	140	153	-77	-64
	72	-	SAUSA300_0632	-8.76	0.041	260	268	-13	-5
	73	-	SAUSA300_1780	-8.74	0.042	339	354	-21	-6
	74	-	SAUSA300_1952	-8.6	0.044	299	310	-40	-28
	75	-	SAUSA300_0746	-8.58	0.044	347	362	-22	-7
	76	-	SAUSA300_1871	-8.49	0.046	342	353	-19	-8
	77	arsC	SAUSA300_1719	-8.48	0.046	349	364	-19	-4
	78	-	SAUSA300_0882	-8.4	0.048	134	151	-13	5
	79	-	SAUSA300_1271	-8.36	0.049	157	170	-66	-52
SAUSA300s141
	1	-	SAUSA300_0565	-13.97	0.002	20	31	-78	-67
	2	-	SAUSA300_1879	-12.95	0.004	29	38	-73	-64
	3	-	SAUSA300_1464	-11.51	0.01	11	26	-75	-60
	4	-	SAUSA300_1742	-11.27	0.012	19	29	-49	-39
	5	-	SAUSA300_1948	-10.83	0.015	20	32	-80	-69
	6	argC	SAUSA300_0186	-10.05	0.023	16	35	-66	-46
	7	dps	SAUSA300_2092	-9.82	0.025	19	30	-35	-24
	8	scdA	SAUSA300_0253	-9.28	0.033	13	27	-80	-67
	9	-	SAUSA300_2069	-9.27	0.033	13	28	-64	-49
	10	-	SAUSA300_0784	-9.18	0.034	15	25	8	18
	11	mnhG	SAUSA300_0849	-9.05	0.036	6	21	-80	-65
	12	rpe	SAUSA300_1115	-8.99	0.037	12	30	-74	-56
	13	-	SAUSA300_0222	-8.51	0.046	13	26	-9	5
SAUSA300s144
	1	-	SAUSA300_1354	-14.96	0.001	306	321	6	20
	2	-	SAUSA300_0706	-13.38	0.003	353	368	-17	-3
	3	-	SAUSA300_1470	-12.29	0.006	30	50	-15	6
	4	-	SAUSA300_1430	-11.98	0.008	224	238	-61	-47
	5	-	SAUSA300_1981	-11.94	0.008	345	359	-9	6
	6	norA	SAUSA300_0680	-11.43	0.011	354	368	-17	-4
	7	-	SAUSA300_0486	-11.23	0.012	307	321	7	20
	8	truA	SAUSA300_2173	-11.12	0.013	326	342	-68	-52
	9	-	SAUSA300_0933	-10.98	0.014	300	312	-79	-67
	10	cdsA	SAUSA300_1154	-10.67	0.016	156	170	-10	5
	11	-	SAUSA300_1742	-10.64	0.017	73	93	-60	-43
	12	-	SAUSA300_1979	-10.52	0.018	81	96	-80	-67
	13	holA	SAUSA300_1546	-10.45	0.019	299	314	-79	-61
	14	-	SAUSA300_1400	-10.41	0.019	341	359	-9	9
	15	-	SAUSA300_2522	-10.41	0.019	353	365	-27	-15
	16	hslU	SAUSA300_1147	-10.2	0.021	354	367	-23	-9
	17	-	SAUSA300_1418	-10.16	0.022	302	314	-9	4
	18	-	SAUSA300_0681	-10.11	0.022	301	319	-25	-8
	19	-	SAUSA300_1374	-9.92	0.024	287	306	-68	-49
	20	-	SAUSA300_1978	-9.8	0.026	350	364	-73	-59
	21	-	SAUSA300_1510	-9.79	0.026	342	357	1	19
	22	argR	SAUSA300_1469	-9.77	0.026	123	138	-73	-58
	23	-	SAUSA300_0282	-9.77	0.026	43	57	-23	-9
	24	-	SAUSA300_1952	-9.61	0.028	304	321	-54	-36
	25	-	SAUSA300_0417	-9.49	0.03	301	314	-7	8
	26	hlgA	SAUSA300_2365	-9.39	0.031	231	244	-41	-28
	27	ruvB	SAUSA300_1597	-9.33	0.032	3	19	-4	11
	28	-	SAUSA300_0252	-9.33	0.032	308	326	-24	-7
	29	-	SAUSA300_2428	-9.31	0.032	2	14	-7	6
	30	-	SAUSA300_2410	-9.24	0.034	150	169	-56	-37
	31	rbfA	SAUSA300_1163	-9.22	0.034	156	166	4	14
	32	-	SAUSA300_2209	-9.02	0.037	128	142	-5	8
	33	-	SAUSA300_2102	-9	0.037	114	133	-12	6
	34	-	SAUSA300_1485	-9	0.037	356	368	-58	-46
	35	-	SAUSA300_2368	-8.95	0.038	218	233	-69	-55
	36	-	SAUSA300_1323	-8.93	0.038	211	226	-61	-46
	37	purK	SAUSA300_0967	-8.77	0.041	229	240	-1	11
	38	-	SAUSA300_1898	-8.73	0.042	71	84	-26	-13
	39	-	SAUSA300_0176	-8.69	0.042	322	334	-72	-60
	40	-	SAUSA300_0055	-8.66	0.043	73	87	-75	-61
	41	mnhA	SAUSA300_0855	-8.6	0.044	87	101	5	19
	42	lacC	SAUSA300_2153	-8.57	0.045	147	167	-6	14
	43	-	SAUSA300_0081	-8.56	0.045	73	88	-40	-25
	44	-	SAUSA300_0413	-8.51	0.046	301	315	-8	8
	45	-	SAUSA300_0526	-8.33	0.049	2	18	-9	8
SAUSA300s148
	1	-	SAUSA300_0135	-15.9	0	241	253	-56	-44
	2	mfd	SAUSA300_0481	-13.28	0.003	245	263	3	20
	3	-	SAUSA300_1842	-13.13	0.003	244	258	-79	-65
	4	-	SAUSA300_1867	-12.66	0.005	246	258	-2	10
	5	-	SAUSA300_1111	-12.32	0.006	134	152	-77	-59
	6	-	SAUSA300_1923	-12.28	0.006	255	273	-1	18
	7	-	SAUSA300_1732	-12.05	0.007	242	258	-80	-64
	8	glmM	SAUSA300_2111	-11.96	0.008	264	279	-13	3
	9	-	SAUSA300_1607	-11.76	0.009	7	22	-78	-62
	10	-	SAUSA300_1623	-11.41	0.011	255	270	-80	-65
	11	-	SAUSA300_1318	-11.21	0.012	128	148	-7	11
	12	hslO	SAUSA300_0490	-11.11	0.013	246	255	1	10
	13	-	SAUSA300_0353	-10.81	0.015	93	104	-34	-23
	14	-	SAUSA300_0223	-10.54	0.018	134	148	-8	7
	15	-	SAUSA300_0937	-10.49	0.018	163	176	-56	-43
	16	-	SAUSA300_1684	-10.43	0.019	66	76	-14	-4
	17	atpG	SAUSA300_2059	-10.34	0.02	245	256	-80	-70
	18	-	SAUSA300_1429	-10.25	0.021	65	76	-79	-68
	19	-	SAUSA300_0133	-10.18	0.021	9	22	-31	-18
	20	-	SAUSA300_2267	-10.11	0.022	71	85	-4	11
	21	-	SAUSA300_0644	-10.03	0.023	19	33	-77	-63
	22	-	SAUSA300_0777	-9.73	0.027	90	106	-47	-31
	23	-	SAUSA300_0712	-9.6	0.028	241	258	-2	14
	24	-	SAUSA300_0566	-9.6	0.028	266	279	8	20
	25	-	SAUSA300_1677	-9.59	0.029	22	34	-39	-27
	26	-	SAUSA300_1857	-9.48	0.03	259	276	2	19
	27	arlS	SAUSA300_1307	-9.4	0.031	48	60	-66	-54
	28	arcC	SAUSA300_0061	-9.28	0.033	66	76	-14	-4
	29	ybaK	SAUSA300_0682	-9.25	0.033	292	300	-64	-55
	30	menC	SAUSA300_1735	-9.18	0.034	67	81	-19	-5
	31	-	SAUSA300_2368	-9.15	0.035	138	153	-69	-55
	32	glnR	SAUSA300_1200	-9.13	0.035	69	78	-17	-8
	33	-	SAUSA300_1375	-9.12	0.035	121	140	-52	-34
	34	recG	SAUSA300_1120	-9.09	0.036	260	274	-55	-41
	35	gap	SAUSA300_1633	-9.04	0.037	162	178	-74	-59
	36	-	SAUSA300_2379	-8.99	0.037	179	196	-66	-49
	37	rbsD	SAUSA300_0263	-8.98	0.038	138	154	-80	-66
	38	-	SAUSA300_1248	-8.97	0.038	275	290	-32	-17
	39	murC	SAUSA300_1686	-8.93	0.038	245	255	1	11
	40	oppF	SAUSA300_0890	-8.91	0.039	8	28	-2	19
	41	folA	SAUSA300_1319	-8.89	0.039	62	76	-12	3
	42	ggt	SAUSA300_0204	-8.88	0.039	66	80	-16	-3
	43	-	SAUSA300_0761	-8.84	0.04	260	279	-14	6
	44	-	SAUSA300_0947	-8.81	0.04	245	259	-3	11
	45	cap1A	SAUSA300_2598	-8.65	0.043	286	298	-57	-45
	46	-	SAUSA300_0258	-8.64	0.043	19	35	-64	-48
	47	miaA	SAUSA300_1195	-8.64	0.043	134	146	-79	-67
	48	opp-3B	SAUSA300_0074	-8.59	0.044	163	175	-66	-54
	49	uvrC	SAUSA300_1045	-8.45	0.047	64	76	-12	1
	50	trpB	SAUSA300_1267	-8.39	0.048	260	276	2	17
SAUSA300s149
	1	-	SAUSA300_0428	-16.3	0	134	152	-36	-19
	2	-	SAUSA300_2332	-13.39	0.003	136	148	-78	-67
	3	-	SAUSA300_1742	-12.96	0.004	53	67	-50	-37
	4	-	SAUSA300_0356	-12.43	0.006	24	35	4	15
	5	-	SAUSA300_1205	-11.77	0.009	129	146	-59	-43
	6	lytN	SAUSA300_1140	-11.47	0.01	131	143	-66	-54
	7	-	SAUSA300_2433	-11.04	0.013	142	158	5	20
	8	fmtB	SAUSA300_2109	-10.76	0.016	170	186	-10	6
	9	aroK	SAUSA300_1499	-10.71	0.016	14	27	-45	-32
	10	-	SAUSA300_2554	-10.69	0.016	143	154	-80	-70
	11	-	SAUSA300_0146	-10.66	0.017	129	145	-50	-34
	12	rocF	SAUSA300_2114	-10.43	0.019	54	68	4	18
	13	-	SAUSA300_0824	-10.39	0.019	13	25	-46	-34
	14	-	SAUSA300_0246	-10.23	0.021	44	59	-69	-54
	15	-	SAUSA300_2326	-10.01	0.023	18	30	-78	-66
	16	-	SAUSA300_1585	-9.88	0.025	175	186	-70	-58
	17	sdaAA	SAUSA300_2469	-9.68	0.027	49	64	-78	-63
	18	-	SAUSA300_0568	-9.59	0.028	53	72	-78	-59
	19	-	SAUSA300_0638	-9.33	0.032	177	186	-5	5
	20	-	SAUSA300_0194	-9.23	0.034	55	70	3	17
	21	folC	SAUSA300_1610	-9.18	0.034	166	180	-11	4
	22	-	SAUSA300_0139	-8.98	0.038	53	63	-79	-69
	23	-	SAUSA300_0335	-8.97	0.038	53	70	-1	15
	24	-	SAUSA300_2289	-8.66	0.043	71	79	-80	-73
	25	arsR	SAUSA300_2098	-8.47	0.047	23	38	1	19
	26	spxA	SAUSA300_0898	-8.46	0.047	11	29	-59	-41
	27	-	SAUSA300_1198	-8.41	0.048	73	81	-2	7
	28	-	SAUSA300_2045	-8.38	0.048	56	68	6	20
SAUSA300s150
	1	udk	SAUSA300_1568	-12.81	0.004	73	82	-44	-35
	2	trmB	SAUSA300_1694	-11.9	0.008	84	95	6	17
	3	-	SAUSA300_2309	-11.73	0.009	111	127	-2	15
	4	-	SAUSA300_0678	-11.03	0.013	79	94	7	20
	5	-	SAUSA300_0258	-11.02	0.014	84	95	-65	-55
	6	-	SAUSA300_0900	-10.66	0.017	31	44	-5	9
	7	-	SAUSA300_1879	-10.61	0.017	102	115	-64	-51
[truncated: 2,656 more rows]
